# Supplementary material for: Lifestyle choices and mental health: a longitudinal survey with German and Chinese students
Source: BMC Public Health. 2018 May 16;18:632. doi: 10.1186/s12889-018-5526-2 (PMC5956886; doi:10.1186/s12889-018-5526-2)
Supplement: Supplementary file 1 — Complete_dataset. Complete data set of Chinese and German students. (XLS 5085 kb) [file 12889_2018_5526_MOESM1_ESM.xls]

## Sheet: BMC_dataset_complete_18.12.17
code	gender	age	bmi_t1	spo_t1	cul_t1	alc_t1	nic_t1	veg_t1	rhy10_t1	pmh9_t1	dass_t1	pmh9_t2	dass_t2	FU	ms_t1	CH	match_group	match
2002219	1	21	20.1323	1	1	0	0	0	25	26	1	21	9	1	0	1	1322602625	9557
2	0	20	20.5289	3	4	1	0	0	44	14	25	18	7	1	0	1	1127196167	9555
151110900033	0	20	20.5151	4	4	3	1	1	40	27	3	99	99	0	0	1	1127196167	9553
110153320	1	21	20.4152	2	4	0	0	0	14	19	1	26	1	1	0	1	1322602625	9552
171112900048	1	21	18.0662	2	2	1	0	0	36	24	2	99	99	0	1	1	1322602625	9551
110152951	1	24	21.875	1	1	0	0	0	17	24	2	19	2	1	1	1	1310694850	9546
20132206011013	1	21	19.487	3	2	1	0	0	27	14	26	21	8	1	0	1	1322602625	9545
81110500185	1	20	19.6752	1	4	0	0	0	28	19	19	99	99	0	0	1	1323685150	9541
120153202	1	21	18.8271	2	4	0	0	0	35	16	9	9	25	1	0	1	1322602625	9538
41110400092	1	21	99	4	3	0	0	0	26	18	0	20	31	1	1	1	1322602625	9533
121111000062	1	21	20.9042	1	1	0	0	0	24	27	2	99	99	0	1	1	1322602625	9532
1208	1	23	18.2899	2	4	1	0	0	24	18	6	16	1	1	0	1	1320437575	9526
103	1	18	16.8525	2	3	1	0	0	36	23	3	99	99	0	0	1	1317190000	9523
110153512	1	24	21.7784	4	2	0	0	0	22	19	18	99	99	0	0	1	1310694850	9521
120110074	1	21	19.3792	2	3	0	0	0	41	21	5	20	10	1	0	1	1322602625	9519
951	1	20	18.937	4	3	0	0	0	38	15	6	99	99	0	0	1	1323685150	9516
121101000010	1	21	21.5645	2	4	0	0	0	37	9	6	99	99	0	0	1	1322602625	9515
110145083	1	21	18.9866	2	4	0	0	0	25	18	1	18	2	1	0	1	1322602625	9514
110113373	1	21	19.2277	3	4	1	0	0	10	27	4	25	2	1	0	1	1322602625	9510
200294	1	20	20	0	3	1	0	0	35	4	11	6	20	1	0	1	1323685150	9509
81100500128	1	21	20.4467	0	1	0	0	0	54	17	15	99	99	0	0	1	1322602625	9508
200935	0	20	19.5918	3	4	2	0	0	24	17	3	24	1	1	0	1	1127196167	9507
200729	1	21	19.1001	0	2	1	0	0	26	20	4	14	10	1	1	1	1322602625	9506
110150305	0	22	17.5064	3	2	1	0	0	35	13	29	17	10	1	0	1	1129361217	9503
200466	1	21	18.75	4	1	1	1	1	10	3	21	18	42	1	1	1	1322602625	9502
2002246	1	21	20.202	2	4	0	0	0	33	20	6	18	6	1	0	1	1322602625	9497
20132201031004	1	21	16.0231	3	3	0	0	1	10	27	0	99	99	0	0	1	1322602625	9495
200849	0	20	19.6927	2	2	2	1	1	30	27	0	27	4	1	0	1	1127196167	9488
2001009	1	21	20.7031	1	3	0	0	0	30	23	7	27	4	1	1	1	1322602625	9487
200183	0	20	20.5714	2	2	2	1	1	30	0	0	18	1	1	0	1	1127196167	9483
120140584	1	21	20.0288	2	3	0	0	0	31	22	4	99	99	0	0	1	1322602625	9482
120140483	1	21	22.5069	2	4	0	0	0	36	9	8	15	9	1	0	1	1322602625	9481
1019	1	25	17.5781	1	4	0	0	0	26	16	8	26	1	1	1	1	1309612325	9479
847	0	24	24.1517	3	3	0	0	0	18	26	6	99	99	0	1	1	1114205867	9478
73	0	20	18.9069	4	3	1	0	0	30	18	9	25	4	1	0	1	1127196167	9468
2001041	0	21	21.4533	2	4	1	0	0	24	24	2	27	1	1	0	1	1128278692	9467
2002772	1	24	19.1406	3	3	1	0	0	26	14	0	99	99	0	1	1	1310694850	9466
2002962	0	26	20.3816	2	3	0	0	1	10	19	3	18	7	1	0	1	1116370917	9464
120143091	1	21	20.1951	2	2	0	0	0	29	24	3	27	3	1	0	1	1322602625	9463
110153404	0	21	24.6181	4	4	0	0	0	10	27	0	99	99	0	0	1	1128278692	9461
175	0	20	21.4692	3	4	1	0	0	18	25	3	24	2	1	1	1	1127196167	9457
120143414	1	21	21.6041	1	1	1	0	0	30	0	0	23	3	1	0	1	1322602625	9449
20132203011023	1	23	24.3418	3	3	0	0	0	30	15	13	21	8	1	0	1	1320437575	9448
121111000081	0	20	21.4692	4	4	0	0	0	15	17	5	99	99	0	0	1	1127196167	9447
20132216021025	0	99	99	3	0	1	0	1	20	26	1	99	99	0	0	1	1004870842	9446
2002806	0	25	20.0617	2	2	2	1	1	48	13	21	99	99	0	0	1	1115288392	9444
101110400031	1	21	20.6574	2	4	0	0	0	15	26	1	99	99	0	0	1	1322602625	9443
20132215011053	1	21	18.3594	4	4	0	0	0	21	20	12	17	31	1	1	1	1322602625	9443
51120200014	0	20	23.8367	3	2	1	0	0	27	17	15	99	99	0	0	1	1127196167	9442
81110500036	1	21	18.369	2	4	0	0	0	26	27	6	99	99	0	0	1	1322602625	9441
171112900098	1	21	25.7117	2	4	0	0	0	19	23	4	27	0	1	1	1	1322602625	9431
20132201031048	1	21	21.4573	1	3	1	1	0	26	20	8	19	5	1	0	1	1322602625	9426
2002020	0	20	19.5918	3	3	3	0	1	20	19	1	18	1	1	0	1	1127196167	9421
141100300033	1	21	18.3655	0	4	0	0	0	10	26	0	99	99	0	0	1	1322602625	9417
20132213021040	1	20	21.6441	3	4	1	0	0	27	25	5	25	4	1	0	1	1323685150	9416
2002820	1	25	19.563	0	0	0	0	0	20	27	1	26	0	1	1	1	1309612325	9412
120140524	1	21	18.4265	4	4	0	0	0	19	27	4	27	1	1	1	1	1322602625	9409
1175	0	20	20.5191	3	4	0	0	0	30	10	5	99	99	0	0	1	1127196167	9404
2002955	0	27	21.2245	3	3	1	0	0	20	27	0	27	0	1	0	1	1117453442	9403
2002634	0	26	20.9024	2	2	2	0	0	28	27	8	12	32	1	1	1	1116370917	9401
2002482	0	29	21.6049	1	1	1	1	0	22	27	0	27	3	1	0	1	1119618492	9400
20132205011037	1	20	17.3134	2	1	1	0	0	24	17	11	99	99	0	0	1	1323685150	9393
561	0	20	20.9877	3	4	0	0	0	14	27	0	19	0	1	0	1	1127196167	9390
120153612	0	20	19.1467	4	4	0	0	0	20	27	0	19	0	1	0	1	1127196167	9389
2001071	1	21	19.052	2	4	0	0	0	31	17	9	25	10	1	0	1	1322602625	9386
110112882	1	21	18.3594	1	1	0	0	0	28	22	5	99	99	0	0	1	1322602625	9385
20132215021022	1	21	24.0882	2	4	0	0	0	43	17	26	12	20	1	0	1	1322602625	9382
2002548	1	25	16.8962	0	2	0	0	0	60	17	11	22	17	1	1	1	1309612325	9379
91112026042	1	20	99	2	4	0	0	0	20	3	12	18	0	1	1	1	1323685150	9376
1478	0	25	22.8571	1	1	1	1	1	37	18	36	9	25	1	0	1	1115288392	9374
20132201011036	1	21	25.4524	2	4	0	0	0	35	14	18	27	0	1	0	1	1322602625	9372
20132213011005	1	21	17.7462	4	4	0	0	1	22	27	0	15	21	1	0	1	1322602625	9371
122121002035	1	23	17.8895	1	4	0	0	0	31	24	1	99	99	0	0	1	1320437575	9348
120140401	1	21	21.3333	2	3	0	0	0	18	24	7	25	4	1	0	1	1322602625	9344
2003042	1	24	19.5965	2	4	1	0	0	27	24	1	27	1	1	0	1	1310694850	9343
81100500123	1	21	19.0039	0	1	0	0	0	28	18	16	99	99	0	1	1	1322602625	9342
110113392	1	21	18.75	1	2	0	0	0	27	20	14	18	0	1	0	1	1322602625	9341
1276	0	25	22.3954	3	4	1	0	0	35	14	8	18	9	1	0	1	1115288392	9338
120112914	0	20	22.8374	3	4	0	0	0	25	20	6	18	1	1	0	1	1127196167	9337
20132209021057	1	21	17.2584	2	3	0	0	0	25	25	5	23	5	1	0	1	1322602625	9332
91112023008	1	21	99	3	3	1	0	0	99	26	5	99	99	0	0	1	1322602625	9330
20132205031052	0	20	20.4491	2	1	1	0	0	34	17	4	18	35	1	1	1	1127196167	9326
2002779	0	25	23.3887	4	4	1	0	1	11	27	0	27	0	1	1	1	1115288392	9322
20132216022001	1	20	18.1449	3	4	0	0	0	30	17	2	16	7	1	0	1	1323685150	9321
120140491	1	21	19.2894	4	4	1	0	0	10	18	20	99	99	0	0	1	1322602625	9320
900	0	20	18.2857	3	4	1	0	0	43	17	8	9	21	1	0	1	1127196167	9318
110150482	1	21	19.433	1	4	0	0	0	27	14	6	99	99	0	0	1	1322602625	9307
20132202013037	1	21	19.7055	3	3	0	0	0	37	7	23	9	0	1	0	1	1322602625	9304
91112026059	1	21	99	1	4	0	0	0	28	12	14	11	11	1	1	1	1322602625	9300
1021	0	24	20.5882	2	4	0	0	0	20	21	7	27	4	1	0	1	1114205867	9294
110140552	1	21	19.6506	1	3	0	0	0	31	17	10	99	99	0	0	1	1322602625	9293
120112958	0	20	16.1415	3	4	0	0	0	32	23	14	99	99	0	0	1	1127196167	9290
120153598	1	21	20.202	4	3	2	0	1	23	23	3	27	0	1	0	1	1322602625	9289
20132204012010	0	21	25.7117	3	4	1	1	1	33	19	12	14	33	1	0	1	1128278692	9287
2002897	0	25	22.2222	1	4	0	0	0	32	27	0	27	0	1	1	1	1115288392	9280
120102876	0	20	20.7476	2	4	0	0	0	18	18	7	13	36	1	1	1	1127196167	9274
122121002013	1	24	99	1	3	0	0	0	39	7	17	99	99	0	1	1	1310694850	9267
110150424	1	20	19.4674	1	4	0	0	0	33	18	8	18	5	1	0	1	1323685150	9264
2002070	0	20	26.2346	1	2	1	0	0	24	27	1	27	2	1	1	1	1127196167	9259
2001470	0	20	21.2245	2	3	1	1	0	44	20	13	15	22	1	0	1	1127196167	9257
2002255	1	20	20.202	3	2	0	0	1	10	27	0	18	3	1	0	1	1323685150	9256
1529	1	27	23.3091	2	4	0	0	0	23	27	6	26	7	1	1	1	1307447275	9254
110154990	1	21	17.9688	0	4	0	0	0	40	19	14	17	99	1	0	1	1322602625	9250
2002998	0	24	21.3839	1	4	2	0	0	38	23	4	25	8	1	0	1	1114205867	9244
110142900	0	21	20.0474	2	2	0	0	0	50	18	49	99	99	0	0	1	1128278692	9242
1431	0	24	21.7738	3	4	1	0	0	27	18	8	19	0	1	0	1	1114205867	9239
120113240	0	20	21.6049	2	4	1	0	1	10	18	21	27	1	1	0	1	1127196167	9234
808	1	25	22.0604	1	4	0	0	0	10	17	1	19	2	1	0	1	1309612325	9228
2002351	1	21	20.202	1	3	0	0	1	23	23	3	26	3	1	0	1	1322602625	9227
121111000012	1	21	19.3698	2	2	99	1	1	41	16	39	99	99	0	0	1	1322602625	9221
1260	1	24	18.9036	2	4	0	0	0	20	18	0	24	0	1	0	1	1310694850	9220
290	1	18	20.0288	3	4	0	0	1	35	17	5	18	8	1	0	1	1317190000	9219
2001155	1	21	27.3438	4	4	0	0	0	10	27	0	27	0	1	0	1	1322602625	9214
2002872	0	25	24.1633	2	2	2	1	1	49	27	10	99	99	0	0	1	1115288392	9211
2002458	1	24	20.0474	3	4	0	0	0	20	25	2	22	2	1	1	1	1310694850	9210
110100043	1	21	19.8791	1	3	0	0	0	35	19	3	99	99	0	0	1	1322602625	9208
20132206031051	1	21	18.9619	1	2	1	0	0	30	18	10	25	1	1	0	1	1322602625	9204
110140551	1	21	21.9076	1	2	0	0	0	27	15	14	99	99	0	0	1	1322602625	9196
20132206021002	1	20	16.6525	2	3	0	0	0	27	19	3	8	16	1	0	1	1323685150	9191
20132206011043	1	21	23.4375	2	2	1	0	0	40	19	5	11	28	1	1	1	1322602625	9186
2002474	1	24	19.1467	0	3	0	1	0	25	19	3	26	1	1	0	1	1310694850	9182
121111000024	1	21	19.313	0	3	1	0	0	34	16	17	99	99	0	1	1	1322602625	9177
2002572	1	26	25.8166	1	3	0	0	0	30	16	3	18	7	1	0	1	1308529800	9150
2002798	0	24	21.7051	4	1	2	1	1	20	25	0	25	0	1	1	1	1114205867	9142
71090800080	1	21	99	2	4	0	0	0	25	27	5	99	99	0	0	1	1322602625	9139
20132205032054	0	22	21.2031	4	4	4	1	1	34	12	37	19	29	1	0	1	1129361217	9135
1206	0	24	19.0364	1	4	1	0	0	26	21	11	21	15	1	1	1	1114205867	9117
110153420	1	24	17.6309	1	4	0	0	0	29	15	12	27	0	1	0	1	1310694850	9111
20132210012054	1	24	23.2446	3	3	0	0	0	21	21	8	18	3	1	0	1	1310694850	9107
2001131	1	21	17.7096	2	3	0	0	1	26	27	3	25	0	1	0	1	1322602625	9105
2002926	1	25	25.7117	1	1	0	0	0	30	15	20	99	99	0	0	1	1309612325	9096
2001414	0	20	20.9024	2	2	1	0	1	33	18	2	27	5	1	0	1	1127196167	9094
121111000002	1	21	17.5781	2	2	0	0	0	33	19	4	26	4	1	0	1	1322602625	9086
2001468	0	20	21.7982	3	4	1	0	1	20	27	6	27	18	1	1	1	1127196167	9083
120113010	0	20	19.3698	2	2	1	0	0	10	27	0	25	0	1	1	1	1127196167	9081
110152986	1	21	19.3337	1	2	0	0	0	20	27	5	18	0	1	0	1	1322602625	9077
21110700078	0	20	25.0135	3	4	0	0	0	25	25	3	99	99	0	1	1	1127196167	9073
20132216021009	0	20	17.3134	2	2	1	0	0	32	15	17	12	15	1	0	1	1127196167	9071
20132216022022	0	20	20.7967	3	2	1	0	0	29	21	8	21	16	1	0	1	1127196167	9064
171112900135	1	21	19.8347	3	4	0	0	1	21	21	12	99	99	0	0	1	1322602625	9063
1388	0	24	20.2812	4	3	1	0	0	28	21	3	99	99	0	0	1	1114205867	9058
20132213011039	1	21	17.9688	3	1	1	0	99	32	25	12	26	0	1	0	1	1322602625	9052
2002843	0	24	20.4529	3	4	2	1	0	16	27	0	26	0	1	0	1	1114205867	9044
20132216011020	1	21	18.026	2	4	0	0	0	38	16	14	8	5	1	1	1	1322602625	9039
2002818	1	23	18.5901	0	2	0	0	0	16	19	3	99	99	0	1	1	1320437575	9036
110144975	1	21	19.6072	3	3	0	0	0	29	19	3	16	5	1	0	1	1322602625	9035
200747	1	20	17.7999	0	3	0	0	0	50	20	4	99	99	0	1	1	1323685150	9023
2002537	1	26	18.0662	0	1	0	0	0	44	24	1	16	15	1	0	1	1308529800	9021
20132204014037	0	20	17.7154	4	3	0	0	0	15	24	6	99	99	0	1	1	1127196167	9020
726	0	24	21.847	2	2	1	0	0	22	19	0	27	0	1	0	1	1114205867	9015
141110300062	0	20	99	2	4	0	0	0	20	27	2	27	0	1	0	1	1127196167	9012
132	0	20	32.2712	3	3	0	0	0	37	15	5	20	1	1	0	1	1127196167	9008
110120082	0	20	21.7181	3	4	0	0	0	14	17	1	18	11	1	1	1	1127196167	9005
81110500071	0	20	23.1481	1	4	0	0	0	23	24	2	27	1	1	0	1	1127196167	9004
2001906	1	21	19.487	2	4	1	0	0	26	27	4	26	12	1	1	1	1322602625	8999
141110300099	1	21	99	2	4	0	0	0	25	23	4	18	13	1	0	1	1322602625	8987
20132215021060	1	21	23.5556	0	3	0	0	0	31	15	16	99	99	0	0	1	1322602625	8982
2001000	0	21	21.7994	3	4	0	0	0	20	24	3	26	1	1	0	1	1128278692	8974
200155	0	20	20.3704	4	3	1	1	0	10	0	4	24	8	1	1	1	1127196167	8973
20132207061049	0	20	21.2245	3	3	0	0	0	35	20	3	18	32	1	0	1	1127196167	8972
20050	1	20	19.721	4	4	1	0	0	28	26	1	25	0	1	0	1	1323685150	8969
20132204014005	0	20	20.202	2	2	1	0	0	36	18	11	23	9	1	0	1	1127196167	8964
101110100001	1	21	18.9069	0	4	0	0	0	29	18	21	99	99	0	0	1	1322602625	8960
141110300131	1	21	99	2	4	0	0	0	20	17	9	99	99	0	0	1	1322602625	8955
20132208031049	0	20	19.0311	4	2	0	0	0	31	13	13	16	9	1	0	1	1127196167	8951
110140532	1	21	17.2111	3	3	0	0	0	20	22	1	27	0	1	0	1	1322602625	8949
2002830	0	26	21.7181	3	2	1	0	0	10	26	0	27	0	1	0	1	1116370917	8948
20132216021001	1	20	19.9481	2	4	0	0	0	30	18	5	27	0	1	0	1	1323685150	8944
2002494	1	26	18.75	2	4	0	0	0	32	21	5	17	9	1	1	1	1308529800	8943
120140519	1	21	18.4265	2	2	0	0	0	27	16	5	17	2	1	0	1	1322602625	8942
200847	0	20	17.3987	3	4	1	0	0	20	15	9	19	8	1	1	1	1127196167	8937
20132216021053	1	21	22.0604	3	3	1	0	0	36	18	21	17	18	1	0	1	1322602625	8934
1315	1	24	20.7008	1	2	1	0	0	26	15	4	26	2	1	1	1	1310694850	8928
20132210012049	0	20	15.2184	3	3	2	1	1	33	16	31	25	4	1	0	1	1127196167	8918
120111549	1	21	22.8625	3	4	0	0	0	24	27	1	27	1	1	0	1	1322602625	8915
101110100003	1	21	20.3244	1	4	0	0	0	16	25	4	99	99	0	0	1	1322602625	8914
200104	0	20	20.7157	3	3	3	1	1	22	9	63	9	21	1	1	1	1127196167	8910
1515	0	24	23.3887	4	4	0	0	1	13	20	1	99	99	0	1	1	1114205867	8904
110100084	1	21	17.9418	2	3	0	0	0	22	25	3	27	1	1	0	1	1322602625	8901
200488	0	20	20.2812	1	4	1	1	0	32	27	11	99	99	0	0	1	1127196167	8895
110152939	0	21	21.2245	3	3	1	0	1	20	24	28	99	99	0	1	1	1128278692	8894
110153488	1	21	20.7476	4	4	0	0	0	32	16	24	18	22	1	0	1	1322602625	8890
20132205011054	1	24	23.3091	4	2	0	0	0	37	12	20	20	9	1	0	1	1310694850	8889
20132208021021	0	20	18.3655	3	4	0	0	1	45	21	0	23	18	1	0	1	1127196167	8887
1308	1	24	21.6041	2	4	0	0	0	21	16	2	27	0	1	0	1	1310694850	8884
2002776	0	25	22.0386	4	4	4	1	0	10	18	0	25	0	1	0	1	1115288392	8877
989	1	21	18.5568	3	4	1	0	1	12	17	7	99	99	0	0	1	1322602625	8874
171112900044	1	21	21.6441	3	4	0	0	0	30	18	2	27	0	1	0	1	1322602625	8873
2002481	0	27	25.3906	3	4	1	0	1	23	11	31	5	10	1	0	1	1117453442	8870
20132208031013	1	20	17.9688	3	4	2	0	0	24	22	2	22	3	1	0	1	1323685150	8867
20041	0	20	33.0247	3	3	3	0	0	20	27	0	18	18	1	0	1	1127196167	8865
20132213021043	1	21	20.0777	2	4	0	0	0	44	13	35	18	34	1	0	1	1322602625	8864
2001977	0	20	19.3698	3	3	0	1	0	28	23	2	16	8	1	0	1	1127196167	8859
2002488	1	26	18.1312	2	1	0	0	0	28	18	2	20	10	1	1	1	1308529800	8855
120111441	0	21	20.9024	0	3	2	0	0	10	20	11	11	16	1	0	1	1128278692	8854
120111451	1	21	18.6709	2	3	0	0	0	20	25	23	24	25	1	0	1	1322602625	8850
110150022	1	21	17.8506	3	4	0	0	0	19	18	4	18	8	1	1	1	1322602625	8844
120111597	1	20	20.83	2	3	0	0	0	29	17	17	17	6	1	0	1	1323685150	8842
91112023011	1	21	99	1	2	0	0	0	37	11	20	9	21	1	0	1	1322602625	8838
110153318	1	21	20.7008	3	3	0	0	0	27	26	5	27	0	1	0	1	1322602625	8835
120153343	0	20	21.3839	4	4	3	0	0	10	0	0	25	3	1	1	1	1127196167	8832
20132201032017	1	21	17.5278	1	3	1	0	0	31	20	4	99	99	0	0	1	1322602625	8828
20132216031037	0	20	21.6713	3	4	1	0	0	44	23	2	23	5	1	0	1	1127196167	8827
120123289	1	21	20.3125	3	4	0	0	1	17	26	9	27	9	1	0	1	1322602625	8826
2001244	0	20	29.3878	3	1	0	0	1	10	25	0	99	99	0	0	1	1127196167	8808
110113375	1	21	20.5499	0	0	0	0	0	10	18	21	24	0	1	0	1	1322602625	8803
1536	1	24	17.3134	0	4	0	0	0	22	26	1	27	1	1	0	1	1310694850	8800
2002987	0	24	23.6713	4	4	1	0	0	12	26	1	22	3	1	1	1	1114205867	8799
200422	1	21	21.0962	2	3	0	0	0	14	26	4	26	4	1	1	1	1322602625	8797
200502	0	20	21.7181	2	4	2	0	1	28	24	15	18	9	1	0	1	1127196167	8793
1456	1	24	17.2584	1	3	0	0	1	10	24	1	27	0	1	0	1	1310694850	8786
167123100090	1	20	20.1323	2	2	1	0	0	35	22	3	99	99	0	0	1	1323685150	8785
120150404	1	20	22.6003	2	2	1	0	0	30	17	10	13	14	1	0	1	1323685150	8785
120140351	1	21	21.875	4	4	1	0	0	32	10	23	7	30	1	0	1	1322602625	8784
1007	1	25	18.776	2	1	0	0	0	31	11	8	99	99	0	0	1	1309612325	8782
2001656	0	20	18.2531	3	4	1	0	1	34	27	1	21	1	1	0	1	1127196167	8781
2001113	0	20	22.8624	4	4	0	0	0	20	22	5	22	9	1	0	1	1127196167	8780
120181558	1	21	17.9982	1	4	0	0	1	12	15	13	17	4	1	1	1	1322602625	8779
20132201011007	0	20	22.2222	1	1	2	0	0	40	12	8	27	0	1	0	1	1127196167	8776
2002266	0	20	22.7904	3	3	1	0	0	20	21	0	18	0	1	0	1	1127196167	8771
110140466	1	21	21.83	2	2	0	0	0	29	23	18	25	3	1	0	1	1322602625	8770
110150347	1	21	17.6898	2	4	0	0	0	31	23	16	27	0	1	1	1	1322602625	8770
81100500031	1	21	18.8707	1	2	0	0	0	16	25	3	99	99	0	0	1	1322602625	8770
101110100165	1	21	17.7154	2	4	2	1	0	17	16	20	99	99	0	1	1	1322602625	8769
200922	0	20	20.7612	2	2	2	1	1	40	27	0	17	21	1	0	1	1127196167	8768
121121000159	1	21	16.5289	3	4	1	0	0	26	27	1	27	4	1	1	1	1322602625	8766
20132204014019	1	21	21.6441	3	2	1	1	0	20	18	1	26	3	1	0	1	1322602625	8765
2002391	0	20	17.9282	3	3	1	0	1	20	27	0	27	0	1	1	1	1127196167	8764
110143506	1	21	20.1348	3	1	0	0	0	20	19	7	21	8	1	0	1	1322602625	8763
110153649	1	21	18.3594	1	3	0	0	0	28	17	1	19	1	1	1	1	1322602625	8756
19	0	20	21.3669	2	4	0	0	0	32	6	42	12	23	1	0	1	1127196167	8754
122121002039	1	24	99	2	4	0	0	0	29	18	4	99	99	0	1	1	1310694850	8749
120101320	1	21	17.2635	2	2	0	0	0	28	18	10	99	99	0	0	1	1322602625	8747
110150418	1	21	22.0386	1	1	0	0	0	28	18	6	99	99	0	0	1	1322602625	8746
110154960	0	20	19.8177	3	4	0	0	0	16	15	7	18	0	1	0	1	1127196167	8742
121111000017	1	21	21.7193	3	4	0	0	0	19	22	7	16	17	1	0	1	1322602625	8734
2001229	0	20	20.5151	4	4	1	0	1	27	26	3	25	5	1	1	1	1127196167	8729
2002176	1	20	20.0474	2	1	1	0	1	28	25	2	24	10	1	0	1	1323685150	8727
110140546	1	21	20.0692	2	4	0	0	1	20	24	1	26	0	1	0	1	1322602625	8726
20132207061034	1	18	21.7784	2	2	1	0	1	36	15	5	26	1	1	0	1	1317190000	8722
1379	1	26	18.3594	1	4	0	0	1	31	25	11	99	99	0	0	1	1308529800	8721
1531	1	24	22.3081	1	4	1	0	0	42	17	15	22	5	1	0	1	1310694850	8718
1185	1	23	20.9572	3	4	0	0	0	25	26	3	27	0	1	1	1	1320437575	8712
20132208021046	0	20	19.5918	3	4	1	1	1	37	16	36	20	40	1	1	1	1127196167	8707
20072	0	20	21.2245	4	3	1	0	1	14	27	0	27	0	1	1	1	1127196167	8706
1008	1	27	21.6311	0	3	0	0	0	20	18	0	99	99	0	0	1	1307447275	8705
122121002015	0	30	99	1	4	2	0	0	32	18	10	99	99	0	1	1	1120701017	8703
110140516	1	21	18.591	2	2	0	0	0	27	18	1	18	0	1	0	1	1322602625	8697
21110700015	1	20	18.132	1	4	0	0	1	33	18	5	99	99	0	0	1	1323685150	8693
71110800012	1	21	99	1	4	0	0	0	32	23	3	25	9	1	1	1	1322602625	8692
200336	1	21	17.0392	2	3	0	0	0	34	27	1	18	2	1	1	1	1322602625	8690
81100500002	1	23	20.8117	3	4	0	0	0	25	16	15	99	99	0	0	1	1320437575	8689
110140336	0	22	23.4568	2	3	0	0	0	29	18	24	18	21	1	0	1	1129361217	8685
41100400042	1	21	19.5312	3	4	0	0	0	31	19	19	99	99	0	1	1	1322602625	8684
2002895	1	24	21.4844	1	2	1	0	0	20	22	2	18	2	1	0	1	1310694850	8681
110154939	1	23	22.6003	3	3	0	0	0	26	14	16	21	11	1	0	1	1320437575	8680
110142394	1	21	17.3134	3	0	0	0	0	25	18	2	27	7	1	0	1	1322602625	8679
121111000079	0	20	28.7317	1	4	0	0	0	50	18	31	99	99	0	0	1	1127196167	8674
120143044	0	20	17.0993	3	3	3	0	0	35	14	30	17	31	1	0	1	1127196167	8671
2002418	0	20	20.898	3	4	3	1	0	20	16	6	22	6	1	0	1	1127196167	8669
20132210012011	1	20	19.0311	4	3	1	1	0	15	20	14	19	8	1	0	1	1323685150	8664
2001292	1	21	21.048	3	4	1	0	0	33	21	5	18	11	1	1	1	1322602625	8661
2001021	0	20	21.3839	4	4	0	0	1	47	19	3	23	9	1	0	1	1127196167	8660
307	0	20	19.2901	4	4	0	0	99	35	23	7	16	5	1	1	1	1127196167	8658
120121497	0	22	17.7086	3	3	1	0	0	24	16	12	24	6	1	0	1	1129361217	8654
20132209022006	1	20	21.6041	1	0	0	0	1	60	16	18	11	8	1	0	1	1323685150	8651
110152923	1	21	19.5717	2	2	1	0	0	32	26	13	99	99	0	0	1	1322602625	8649
1141	1	23	19.8141	2	3	0	0	0	27	18	0	27	0	1	1	1	1320437575	8646
110102849	1	21	19.5228	1	3	0	0	0	23	24	4	17	10	1	0	1	1322602625	8645
1494	1	24	19.2277	2	1	0	0	0	22	22	2	27	1	1	0	1	1310694850	8639
1329	1	23	19.0443	1	3	1	0	0	27	17	4	16	3	1	0	1	1320437575	8638
120140179	1	21	23.8751	2	4	0	0	0	31	16	14	99	99	0	0	1	1322602625	8636
91112026002	1	21	99	1	1	0	1	1	22	20	13	20	19	1	0	1	1322602625	8635
1487	1	24	20.7008	4	3	0	0	1	39	25	1	99	99	0	0	1	1310694850	8633
120153002	1	20	19.721	3	4	0	0	0	22	15	6	16	2	1	0	1	1323685150	8631
120113025	1	21	21.4533	2	3	0	0	0	29	21	2	99	99	0	1	1	1322602625	8630
141100300026	1	21	17.5771	2	4	1	0	0	32	18	5	99	99	0	0	1	1322602625	8629
200235	1	21	22.7694	4	4	0	0	0	18	27	0	27	2	1	0	1	1322602625	8627
110145025	1	23	21.0938	1	3	0	0	0	24	14	9	18	2	1	1	1	1320437575	8626
110113245	1	21	18.8271	3	3	1	0	0	29	20	6	22	2	1	0	1	1322602625	8625
120150437	1	21	18.6851	2	4	0	0	0	30	19	4	99	99	0	0	1	1322602625	8622
823	0	24	20.5191	3	3	1	0	0	24	18	6	99	99	0	0	1	1114205867	8618
1382	0	26	20.7612	3	3	1	0	0	12	26	0	25	0	1	1	1	1116370917	8616
41100400040	1	21	20.061	2	4	0	0	1	30	27	2	99	99	0	0	1	1322602625	8614
120153046	0	20	17.9163	3	3	1	0	0	25	16	32	14	7	1	1	1	1127196167	8611
110140015	1	21	19.5965	2	2	0	0	0	33	20	31	18	0	1	1	1	1322602625	8609
20132202021042	0	20	20.0474	4	0	2	1	1	26	13	14	24	52	1	1	1	1127196167	8607
110143310	1	21	19.8347	0	2	0	0	0	10	17	5	8	5	1	0	1	1322602625	8603
120143578	0	20	19.0311	3	3	1	0	0	27	18	25	16	11	1	0	1	1127196167	8602
110140277	1	21	19.1406	1	4	0	0	0	20	13	24	16	99	1	0	1	1322602625	8598
2002355	1	21	18.3594	0	1	0	0	0	42	13	7	17	14	1	1	1	1322602625	8596
20132216021042	1	20	20.9566	3	3	1	0	0	32	16	9	17	3	1	0	1	1323685150	8591
81110500134	1	20	22.6562	2	4	0	0	0	35	19	12	18	5	1	0	1	1323685150	8580
110143505	1	21	25.9516	3	4	0	0	0	18	25	3	17	5	1	0	1	1322602625	8579
1293	1	24	17.5056	3	4	0	0	0	23	21	5	19	2	1	0	1	1310694850	8576
91112024016	1	20	99	2	2	0	0	0	33	23	4	99	99	0	0	1	1323685150	8575
20132207061025	1	21	16.2982	3	3	1	0	1	27	22	4	25	1	1	0	1	1322602625	8574
171112900151	0	21	27.4145	3	4	1	0	0	10	25	4	99	99	0	0	1	1128278692	8572
122121002076	1	25	20.2848	2	4	0	0	0	37	21	1	99	99	0	0	1	1309612325	8569
71100800044	1	21	99	0	3	0	0	0	41	18	13	99	99	0	0	1	1322602625	8567
20132209011019	1	23	19.9792	3	3	0	0	1	21	25	11	16	17	1	0	1	1320437575	8563
110153090	1	23	17.301	2	2	0	0	0	20	27	0	99	99	0	1	1	1320437575	8561
121111000117	1	21	20	3	3	0	0	1	15	10	32	27	0	1	0	1	1322602625	8557
20132207051030	1	21	16.6493	3	4	1	0	0	30	21	3	19	6	1	0	1	1322602625	8555
20132202012051	0	20	23.5666	4	4	2	0	99	43	9	18	22	8	1	0	1	1127196167	8554
120111464	1	21	17.8465	3	3	0	0	0	14	23	2	99	99	0	1	1	1322602625	8552
110153572	0	22	25.3515	2	4	1	0	0	19	27	4	19	2	1	1	1	1129361217	8551
2001100	0	21	21.1463	1	4	1	0	0	23	22	4	25	4	1	0	1	1128278692	8550
91112026084	1	21	99	3	1	2	1	0	33	18	34	99	99	0	1	1	1322602625	8548
20132217011040	0	20	21.2585	1	0	1	0	0	33	17	31	14	32	1	1	1	1127196167	8547
120112916	1	21	16.1843	2	4	0	0	0	11	18	22	17	17	1	0	1	1322602625	8545
20054	0	20	21.3839	3	3	1	0	0	20	26	0	18	5	1	0	1	1127196167	8544
120112950	0	20	21.7365	2	4	1	0	0	34	14	7	16	29	1	1	1	1127196167	8543
120150318	1	21	19.0039	2	2	1	0	0	22	25	7	27	0	1	0	1	1322602625	8541
21100700008	0	22	20.202	4	4	0	0	0	36	12	38	99	99	0	0	1	1129361217	8539
1301	1	24	25.6312	1	3	0	0	0	31	24	1	27	0	1	1	1	1310694850	8538
20132204012058	1	20	19.5717	2	4	0	0	0	18	13	25	18	7	1	0	1	1323685150	8535
2001442	0	20	21.4619	3	3	1	0	0	15	26	1	25	4	1	0	1	1127196167	8534
120111450	1	21	20.7031	3	4	0	0	0	20	25	9	18	10	1	1	1	1322602625	8533
101110100031	0	20	27.7769	3	4	0	0	0	20	20	46	99	99	0	0	1	1127196167	8532
655	1	26	18.5078	2	4	2	0	0	29	17	3	99	99	0	0	1	1308529800	8528
120113314	0	20	31.1419	2	4	0	0	0	20	14	33	99	99	0	0	1	1127196167	8525
1086	1	20	24.7934	3	4	0	0	0	21	22	2	27	0	1	0	1	1323685150	8523
2001626	0	20	25.6612	3	3	2	0	0	37	27	15	22	13	1	0	1	1127196167	8518
877	0	17	20.2449	3	2	1	0	0	38	14	3	27	0	1	0	1	1123948592	8517
121121000134	0	20	17.3589	2	4	1	0	0	20	18	3	18	22	1	0	1	1127196167	8516
120143555	1	21	22.3757	2	2	1	0	0	14	25	3	27	0	1	0	1	1322602625	8514
91112026072	1	21	20.0288	0	2	0	0	0	22	15	2	15	99	1	0	1	1322602625	8513
2001722	0	20	23.6295	3	3	1	0	0	20	18	7	21	1	1	0	1	1127196167	8511
200283	0	20	19.5918	4	3	2	0	0	18	22	6	27	0	1	0	1	1127196167	8510
2001603	0	20	26.2976	1	4	1	1	0	20	23	3	18	13	1	0	1	1127196167	8509
141100300117	1	21	99	1	4	1	0	0	30	17	14	99	99	0	0	1	1322602625	8507
120120145	1	21	18.3655	3	4	0	0	0	16	27	0	99	99	0	1	1	1322602625	8504
192	1	20	18.0802	3	2	1	0	0	25	21	1	99	99	0	0	1	1323685150	8503
120150500	1	21	19.1001	4	4	0	0	0	20	17	2	99	99	0	1	1	1322602625	8498
141100300028	1	21	20.7612	2	3	0	0	0	24	17	14	99	99	0	1	1	1322602625	8491
81090800086	1	21	16.4062	4	4	0	0	0	26	21	3	99	99	0	1	1	1322602625	8491
110143338	1	21	20.8889	1	4	0	0	0	32	14	18	27	1	1	0	1	1322602625	8489
20132204014032	1	21	21.83	0	2	1	1	1	38	18	34	99	99	0	0	1	1322602625	8485
1555	0	22	18.937	2	1	1	0	0	10	20	1	99	99	0	0	1	1129361217	8479
110153608	0	25	25.0135	3	3	0	0	0	17	27	2	27	0	1	1	1	1115288392	8478
110113180	1	21	18.7783	1	2	0	0	0	27	21	1	26	0	1	0	1	1322602625	8477
171112900104	1	20	18.8189	2	4	0	0	0	29	18	10	99	99	0	0	1	1323685150	8466
110120058	1	21	17.5781	2	4	0	0	0	18	27	1	27	0	1	1	1	1322602625	8465
20132208031006	0	20	20.7157	1	1	1	1	0	32	15	9	99	99	0	0	1	1127196167	8461
2001067	0	20	19.5682	4	3	0	1	0	40	15	21	18	42	1	1	1	1127196167	8459
2001331	0	20	20.2812	3	3	3	1	1	30	23	38	24	1	1	0	1	1127196167	8457
120150505	1	21	19.721	3	3	1	0	0	30	12	21	17	21	1	0	1	1322602625	8451
110140276	1	21	23.1911	3	2	0	0	0	22	16	3	18	2	1	0	1	1322602625	8450
20132213012002	1	18	21.4844	2	4	0	0	1	28	18	18	9	17	1	0	1	1317190000	8447
20132206031045	0	20	23.0388	3	4	1	0	1	24	19	17	21	15	1	0	1	1127196167	8445
120140493	1	21	22.8625	2	4	2	0	0	22	24	9	99	99	0	0	1	1322602625	8444
200683	0	20	17.301	1	1	1	1	0	43	27	0	21	1	1	0	1	1127196167	8443
120140546	1	21	19.5717	3	4	0	0	0	18	21	2	99	99	0	0	1	1322602625	8441
2001199	0	20	29.4118	2	4	2	1	0	33	21	4	18	0	1	0	1	1127196167	8440
110183220	1	21	21.4533	3	3	0	0	0	15	23	7	27	0	1	1	1	1322602625	8436
110113396	1	21	18.8189	0	1	2	0	0	59	0	9	22	2	1	0	1	1322602625	8435
120113249	1	21	21.2279	2	4	0	0	0	18	23	6	25	3	1	0	1	1322602625	8433
21100700002	1	21	16.6525	1	4	0	0	0	24	18	5	99	99	0	1	1	1322602625	8432
111110600092	1	20	19.6511	1	1	0	0	0	30	22	2	27	1	1	0	1	1323685150	8431
2001353	1	23	17.9931	4	4	0	0	1	30	27	0	18	17	1	0	1	1320437575	8427
20132205032059	1	18	19.1467	3	3	1	0	1	29	11	23	19	24	1	0	1	1317190000	8422
2001535	0	20	19.3792	2	2	1	0	0	28	26	0	18	1	1	0	1	1127196167	8421
120112947	0	20	18.937	2	4	0	0	0	30	24	11	23	1	1	0	1	1127196167	8414
20132207041008	1	21	16.3593	3	2	0	0	0	41	21	3	99	99	0	0	1	1322602625	8413
120113218	1	21	19.9481	3	2	0	0	0	13	27	0	27	0	1	1	1	1322602625	8408
20132207061010	0	20	20.4382	3	3	0	0	0	31	14	16	99	99	0	0	1	1127196167	8407
1215	0	24	24.9649	4	4	1	0	0	14	27	26	27	0	1	0	1	1114205867	8406
41100400012	1	21	18.9619	0	1	0	0	0	20	18	9	99	99	0	1	1	1322602625	8405
20132208011058	0	20	20.3244	3	4	0	0	0	21	23	10	16	18	1	0	1	1127196167	8404
120140276	1	20	21.8724	3	4	2	0	0	28	21	11	99	99	0	1	1	1323685150	8401
120153424	1	21	21.7738	2	3	0	0	0	32	14	12	99	99	0	1	1	1322602625	8398
110123218	1	23	20.1956	3	4	0	0	0	16	24	3	26	1	1	0	1	1320437575	8395
20132202031042	0	20	25.0995	3	1	0	0	0	43	16	7	22	0	1	0	1	1127196167	8394
1202	1	24	21.3039	2	3	0	0	0	29	23	7	99	99	0	0	1	1310694850	8393
20132208041005	0	20	14.7059	2	3	99	1	1	50	21	29	23	48	1	0	1	1127196167	8388
200221	1	21	19.5312	3	3	2	1	0	28	25	6	18	16	1	0	1	1322602625	8383
200289	0	20	24.2215	4	4	4	1	0	10	0	0	18	21	1	0	1	1127196167	8381
200227	1	20	17.9931	2	2	2	1	1	30	18	0	27	0	1	0	1	1323685150	8378
2002093	1	21	19.6283	2	3	0	0	1	31	17	8	15	35	1	0	1	1322602625	8377
1153	1	23	19.2277	4	4	2	0	0	24	20	3	18	3	1	0	1	1320437575	8369
120153692	1	21	17.9931	2	3	1	0	1	22	22	7	20	3	1	1	1	1322602625	8368
110140135	1	21	18.1449	4	4	0	0	0	23	17	5	18	7	1	0	1	1322602625	8367
1435	0	30	20.1995	1	4	0	0	0	22	15	2	16	13	1	0	1	1120701017	8365
20132201011055	0	20	20.3125	3	3	1	0	0	27	8	25	24	0	1	0	1	1127196167	8362
2001776	0	24	22.7583	1	3	0	0	0	37	26	1	27	0	1	0	1	1114205867	8361
91112026024	1	21	99	2	1	0	0	0	33	16	18	99	99	0	0	1	1322602625	8357
110143298	0	22	20.2336	2	4	2	0	0	10	27	0	99	99	0	1	1	1129361217	8352
2002901	1	23	24.0569	3	3	0	0	0	26	27	0	19	6	1	1	1	1320437575	8351
110143410	1	21	23.4375	3	4	0	0	0	10	25	1	27	1	1	0	1	1322602625	8347
200765	1	21	22.231	1	3	0	0	0	28	17	3	25	2	1	0	1	1322602625	8344
81100500115	1	21	21.6413	3	3	1	0	0	30	23	45	99	99	0	0	1	1322602625	8343
200461	1	21	19.6283	1	3	0	0	1	13	27	0	25	3	1	0	1	1322602625	8335
2001235	0	20	23.6244	4	4	2	1	1	20	27	0	99	99	0	0	1	1127196167	8334
141100300020	1	21	20.1956	0	1	0	0	0	11	20	5	99	99	0	1	1	1322602625	8327
2001110	0	20	19.8177	3	4	0	0	1	10	27	0	24	1	1	1	1	1127196167	8325
120142984	0	20	18.1662	2	1	1	0	0	24	19	5	99	99	0	0	1	1127196167	8324
2001054	0	20	21.9713	0	3	1	0	1	23	27	3	20	2	1	1	1	1127196167	8323
1445	1	24	18.4265	2	4	0	0	0	24	18	8	19	2	1	1	1	1310694850	8320
2001138	0	20	18.8189	2	2	2	1	1	30	27	17	27	0	1	0	1	1127196167	8317
81100500014	1	21	22.1828	1	0	0	0	0	26	13	9	99	99	0	0	1	1322602625	8314
91112024023	0	20	99	2	4	2	1	0	29	22	13	99	99	0	0	1	1127196167	8312
71100800080	1	21	99	2	2	0	0	0	20	27	5	99	99	0	0	1	1322602625	8311
110150362	1	21	23.4375	2	3	0	0	0	28	15	10	18	8	1	0	1	1322602625	8310
141110300105	1	21	99	2	2	2	0	0	20	18	21	99	99	0	0	1	1322602625	8308
2001487	0	24	18.6851	2	2	2	1	1	34	20	14	21	0	1	0	1	1114205867	8303
20084	0	20	24.4898	3	3	1	0	0	22	23	0	20	1	1	0	1	1127196167	8299
20132202011040	0	20	20.5499	4	3	1	0	0	40	19	4	27	0	1	0	1	1127196167	8297
21100700028	1	21	19.9481	1	4	0	0	0	36	17	11	99	99	0	0	1	1322602625	8296
167123100093	1	21	22.4323	2	4	0	0	0	36	14	5	99	99	0	0	1	1322602625	8295
120143547	0	20	22.8774	3	4	0	0	0	10	25	2	24	0	1	0	1	1127196167	8294
20132208021053	1	21	17.4818	0	1	1	1	0	48	17	2	25	14	1	1	1	1322602625	8291
200355	1	20	21.7193	2	4	0	0	0	39	19	3	26	16	1	1	1	1323685150	8287
120113257	1	20	16.6493	2	1	0	0	0	38	18	21	18	21	1	0	1	1323685150	8284
200264	0	22	22.5981	4	4	2	0	0	20	18	0	17	5	1	0	1	1129361217	8282
110155043	1	23	25.9107	1	1	0	0	0	27	24	1	24	2	1	0	1	1320437575	8278
120140589	1	21	18.3594	3	3	0	0	0	30	17	18	23	0	1	0	1	1322602625	8273
171112900137	1	20	20.5761	2	3	0	0	0	20	27	8	99	99	0	0	1	1323685150	8270
120110070	1	20	19.2894	3	4	1	0	0	36	10	20	10	19	1	0	1	1323685150	8269
120181689	1	20	25.3906	3	3	1	0	0	18	27	3	27	0	1	0	1	1323685150	8266
20132204013058	1	21	21.2279	3	3	0	0	0	39	19	6	13	26	1	0	1	1322602625	8265
91112026012	1	21	99	2	3	0	0	0	22	23	6	99	99	0	0	1	1322602625	8260
1447	1	23	17.9687	1	4	0	0	1	19	25	0	27	0	1	1	1	1320437575	8258
2001694	0	20	21.9671	3	4	1	0	1	20	20	7	27	1	1	0	1	1127196167	8253
2002931	1	26	25.7117	0	1	1	0	1	28	15	18	99	99	0	1	1	1308529800	8252
2001874	0	20	25.2493	0	4	4	1	0	10	27	42	0	33	1	0	1	1127196167	8251
20132201012050	1	21	18.026	3	3	0	0	0	50	13	16	14	11	1	0	1	1322602625	8249
110192891	1	21	21.2585	2	4	1	0	0	34	21	9	26	3	1	0	1	1322602625	8248
120111366	1	21	20.5761	3	3	1	0	0	31	20	0	99	99	0	0	1	1322602625	8246
2002592	1	25	19.3337	0	1	0	0	0	18	25	6	27	1	1	0	1	1309612325	8242
120150323	1	20	18.3143	2	1	0	0	0	39	19	10	99	99	0	1	1	1323685150	8241
20132201012003	0	20	19.4094	3	3	1	1	1	30	25	0	14	5	1	0	1	1127196167	8235
20132217021049	0	20	17.284	4	3	2	0	0	33	19	7	18	7	1	0	1	1127196167	8231
200328	0	20	21.7993	4	2	2	0	0	43	27	0	24	2	1	0	1	1127196167	8230
200443	1	20	21.6418	2	3	0	0	0	25	25	2	22	3	1	1	1	1323685150	8226
120111647	1	21	21.5645	2	4	0	0	0	10	23	4	20	13	1	0	1	1322602625	8223
110123188	1	21	21.2183	3	4	0	0	0	14	24	2	17	9	1	0	1	1322602625	8210
20132216031048	0	20	21.3039	3	4	1	1	1	20	26	6	25	7	1	1	1	1127196167	8206
20132208021001	0	20	24.3072	3	3	1	0	0	30	22	3	21	21	1	0	1	1127196167	8198
200859	0	20	20.4152	3	2	3	1	1	18	25	2	18	5	1	0	1	1127196167	8190
81110500087	1	20	21.4536	2	4	0	0	0	25	22	6	99	99	0	0	1	1323685150	8187
120153171	1	21	25.6312	4	4	1	0	0	23	24	8	20	2	1	0	1	1322602625	8181
71110800101	1	21	20.9572	3	3	0	0	0	30	99	0	27	0	1	0	1	1322602625	8173
81110500077	1	21	21.0938	3	2	3	1	1	45	11	21	99	99	0	0	1	1322602625	8172
121111000056	1	21	17.3604	2	4	0	0	0	22	22	6	24	2	1	0	1	1322602625	8171
110120070	1	21	18.3391	2	4	1	0	0	20	25	12	99	99	0	1	1	1322602625	8170
20132209011031	1	21	17.9982	2	2	0	0	0	41	10	99	19	19	1	0	1	1322602625	8169
121111000190	0	20	22.5981	1	4	99	0	0	35	15	6	99	99	0	0	1	1127196167	8164
110150026	1	21	21.2031	2	4	4	0	0	28	19	6	22	0	1	0	1	1322602625	8162
141100300141	1	21	17.301	1	4	0	0	0	30	25	7	99	99	0	0	1	1322602625	8160
20132206021052	0	22	22.0522	2	3	3	1	1	28	6	23	21	38	1	0	1	1129361217	8155
20132206041017	0	20	20.6575	4	0	1	0	0	26	18	4	21	99	1	1	1	1127196167	8146
101110100156	1	21	20.7612	1	4	0	0	0	10	27	1	99	99	0	0	1	1322602625	8143
2001994	1	21	17.5781	2	3	0	0	0	50	26	0	27	4	1	0	1	1322602625	8142
2001794	1	21	18.0802	3	3	0	0	0	20	27	4	26	12	1	0	1	1322602625	8131
2001191	0	20	21.3669	4	2	2	1	0	43	15	2	9	3	1	0	1	1127196167	8126
120101422	0	20	21.6049	3	4	0	0	0	34	16	32	15	24	1	0	1	1127196167	8125
20132206021011	1	21	20.2848	3	4	1	0	1	36	22	9	26	0	1	0	1	1322602625	8121
200192	0	20	22.5827	1	2	1	0	0	38	18	14	17	22	1	0	1	1127196167	8113
41110400087	1	21	22.4813	3	4	1	0	1	25	21	1	14	1	1	0	1	1322602625	8108
110121348	1	21	18.9866	0	4	0	0	0	20	24	0	27	0	1	1	1	1322602625	8106
120111627	0	20	19.487	3	4	0	0	0	26	19	6	18	1	1	0	1	1127196167	8102
121121000163	0	20	19.8839	2	4	2	0	1	25	23	5	99	99	0	0	1	1127196167	8100
20132202011029	1	21	21.0517	3	4	0	0	1	34	12	17	8	18	1	0	1	1322602625	8099
21	0	20	20.0474	3	3	1	0	0	20	18	14	99	99	0	0	1	1127196167	8096
2001519	1	21	28.9461	2	4	0	0	1	20	22	4	19	3	1	1	1	1322602625	8095
122121002057	0	24	99	3	4	0	0	0	25	11	20	99	99	0	0	1	1114205867	8094
20132205031035	1	21	16.7311	1	0	0	0	0	35	22	3	20	4	1	0	1	1322602625	8083
21100700003	1	23	18.5568	2	3	0	0	0	15	20	7	99	99	0	1	1	1320437575	8082
120191360	1	21	19.1467	1	2	1	0	0	45	18	13	99	99	0	1	1	1322602625	8076
121101000060	1	23	17.7462	4	4	0	0	0	14	25	2	99	99	0	0	1	1320437575	8075
61111200030	1	21	19.8141	1	4	0	0	0	26	23	10	99	99	0	1	1	1322602625	8074
2002851	0	24	27.7323	0	1	1	0	0	23	9	21	18	15	1	1	1	1114205867	8070
110123250	1	21	22.2222	3	4	0	0	0	23	22	7	20	9	1	0	1	1322602625	8064
110143644	1	21	19.5312	2	2	0	0	0	13	18	0	2	2	1	1	1	1322602625	8053
120111378	1	21	19.4734	2	3	0	0	0	20	26	3	26	1	1	1	1	1322602625	8051
120111508	1	21	22.4323	4	2	0	0	1	34	8	28	10	20	1	0	1	1322602625	8047
1273	1	24	20.0796	3	3	0	0	1	10	25	7	99	99	0	0	1	1310694850	8046
171112900040	1	21	99	2	3	0	0	0	33	21	11	99	99	0	1	1	1322602625	8044
120143606	0	20	29.2415	3	3	1	0	1	10	19	12	99	99	0	1	1	1127196167	8042
21100700047	1	23	20.7612	2	4	0	0	0	20	21	31	99	99	0	0	1	1320437575	8040
2002992	1	24	18.3655	3	4	0	0	0	26	26	1	24	3	1	0	1	1310694850	8037
200490	0	20	21.9713	4	3	0	1	0	25	27	8	26	4	1	0	1	1127196167	8036
2001375	1	21	15.4315	1	1	0	0	0	40	18	2	0	0	1	0	1	1322602625	8032
439	0	20	20.679	1	1	1	0	1	40	10	23	23	6	1	1	1	1127196167	8031
267	1	21	19.2894	2	0	0	0	0	30	16	28	9	32	1	0	1	1322602625	8025
20132208041012	0	20	21.9671	2	4	0	0	0	29	23	7	9	21	1	0	1	1127196167	8023
1404	0	25	23.0546	3	4	1	0	0	25	21	8	99	99	0	0	1	1115288392	8021
200923	0	24	22.9854	3	3	1	0	1	20	24	4	24	0	1	0	1	1114205867	8019
1286	0	24	19.5918	3	3	2	1	0	25	25	0	99	99	0	1	1	1114205867	8018
121101000184	1	23	17.9688	1	3	0	0	1	26	17	5	99	99	0	0	1	1320437575	8013
120150499	1	21	18.75	2	3	0	0	0	22	17	7	99	99	0	1	1	1322602625	8012
20132204014017	0	20	22.4913	3	2	1	1	1	36	21	16	23	12	1	0	1	1127196167	8011
200416	1	21	19.5312	1	3	0	0	1	21	15	6	12	9	1	0	1	1322602625	8004
21100700085	1	21	23.8281	2	4	0	0	0	32	18	30	99	99	0	0	1	1322602625	8002
121121000190	1	20	17.1875	2	4	0	0	1	26	17	22	14	32	1	0	1	1323685150	8001
810	1	24	19.1571	1	1	0	0	1	10	25	8	99	99	0	0	1	1310694850	8001
2001180	0	20	21.2245	3	3	2	0	0	30	22	12	18	3	1	0	1	1127196167	7995
121111000189	0	20	18.937	4	4	2	0	1	10	22	15	99	99	0	0	1	1127196167	7986
2001962	0	20	19.79	4	4	3	0	0	10	27	0	99	99	0	0	1	1127196167	7985
76	0	20	20.8209	3	2	0	0	0	28	19	6	17	6	1	0	1	1127196167	7982
20132202011046	1	21	20.3244	3	3	0	0	0	20	14	11	17	3	1	0	1	1322602625	7980
20132206021055	1	21	21.6041	2	3	1	0	0	42	9	38	24	4	1	0	1	1322602625	7978
200448	1	21	17.9688	2	2	0	0	0	20	27	0	27	0	1	1	1	1322602625	7975
121101000041	1	21	23.4375	1	4	0	0	0	27	12	9	99	99	0	0	1	1322602625	7970
121111000037	1	21	22.0386	2	4	1	0	0	28	23	6	99	99	0	1	1	1322602625	7968
20132206041028	0	20	20.3244	2	1	1	1	0	30	6	16	14	40	1	0	1	1127196167	7966
200177	0	20	21.4692	1	4	2	0	0	28	17	11	18	8	1	0	1	1127196167	7965
110140565	1	21	21.4844	3	4	3	0	0	25	25	4	99	49	1	0	1	1322602625	7964
20132201011042	1	20	19.6283	2	3	2	0	0	30	16	20	27	1	1	0	1	1323685150	7962
101110100017	1	20	26.2917	2	4	0	0	0	99	13	13	12	99	1	0	1	1323685150	7960
200156	1	21	24.7768	3	4	0	0	1	26	23	0	23	7	1	0	1	1322602625	7958
110123216	1	21	19.0039	2	4	0	0	1	20	27	1	17	0	1	0	1	1322602625	7952
120120096	1	21	17.9151	4	4	0	0	0	17	27	9	99	99	0	0	1	1322602625	7951
120111300	1	21	21.2585	3	1	0	0	0	29	21	10	15	6	1	0	1	1322602625	7950
1424	1	24	19.1467	3	4	0	0	0	19	27	0	99	99	0	0	1	1310694850	7947
101110100152	0	21	22.2222	2	2	3	0	0	34	20	2	99	99	0	1	1	1128278692	7945
2002012	0	20	20.0155	2	2	2	0	0	30	18	21	18	15	1	1	1	1127196167	7941
101120100249	1	20	21.6041	3	4	0	0	0	20	27	0	99	99	0	0	1	1323685150	7940
200121	0	20	18.424	2	4	2	0	0	37	18	4	18	6	1	1	1	1127196167	7937
20132205032024	1	20	17.7096	3	4	0	0	0	29	21	5	18	3	1	1	1	1323685150	7934
141110300069	0	20	99	4	4	2	0	0	22	18	7	99	99	0	0	1	1127196167	7925
200727	0	24	20.8611	4	3	1	0	1	20	19	2	23	0	1	0	1	1114205867	7924
110140137	1	21	19.487	3	3	1	0	0	27	18	3	27	0	1	1	1	1322602625	7922
120140277	1	21	24.4646	2	4	1	0	0	42	17	16	18	7	1	0	1	1322602625	7920
20132210012038	0	24	19.2336	2	2	1	0	0	20	18	4	0	36	1	0	1	1114205867	7918
200621	0	20	21.6128	3	3	3	1	0	60	0	0	99	99	0	0	1	1127196167	7912
20132204012042	0	24	21.3839	2	2	2	1	0	60	1	28	0	36	1	0	1	1114205867	7911
120111463	1	21	17.5781	0	4	0	0	0	10	16	37	18	12	1	1	1	1322602625	7910
120111550	1	21	21.875	3	4	0	0	0	21	27	3	26	5	1	0	1	1322602625	7908
2001958	1	21	20.202	1	2	1	0	1	33	21	2	13	18	1	1	1	1322602625	7904
120153721	1	21	22.0604	3	3	1	0	1	35	18	13	21	1	1	0	1	1322602625	7903
141110300128	1	23	99	1	4	0	0	0	35	17	13	99	99	0	0	1	1320437575	7902
20132213012044	0	20	28.1969	1	1	1	0	1	16	23	3	27	1	1	0	1	1127196167	7898
120140424	1	21	26.4915	2	3	1	0	0	29	16	20	99	99	0	0	1	1322602625	7894
200599	0	20	23.3887	3	4	1	0	0	18	27	1	15	13	1	0	1	1127196167	7891
200875	0	20	18.5185	3	3	0	0	0	22	27	0	24	5	1	1	1	1127196167	7889
304	0	20	21.5619	3	3	1	0	99	24	19	13	25	0	1	0	1	1127196167	7888
110140176	1	21	19.052	1	2	0	0	1	38	17	3	17	2	1	0	1	1322602625	7882
120112917	1	20	21.2183	2	1	1	0	0	31	18	9	26	1	1	1	1	1323685150	7876
200557	0	20	31.5617	3	4	3	0	0	20	27	0	18	6	1	0	1	1127196167	7874
20132216021031	0	20	20.6193	3	3	1	1	0	30	18	15	18	3	1	0	1	1127196167	7870
120113269	0	20	26.8274	3	3	1	0	0	12	17	21	18	22	1	1	1	1127196167	7868
110153590	1	21	22.151	3	4	0	0	0	17	27	9	99	99	0	0	1	1322602625	7860
120133586	1	21	17.0102	1	2	1	0	0	15	23	1	25	1	1	1	1	1322602625	7858
110154943	1	21	21.7555	2	3	1	0	0	31	24	5	21	3	1	0	1	1322602625	7857
918	0	17	20.4529	2	4	1	0	1	28	24	0	19	3	1	0	1	1123948592	7853
81100500039	1	21	23.8751	4	4	0	0	0	18	20	3	99	99	0	0	1	1322602625	7852
120141267	1	21	18.3655	1	4	0	0	1	21	18	14	14	9	1	0	1	1322602625	7848
20132206031031	1	20	19.2894	3	3	0	0	0	28	19	20	20	7	1	0	1	1323685150	7847
2001605	0	17	18.5568	0	1	1	0	0	26	19	6	15	14	1	1	1	1123948592	7846
20132207041015	0	20	18.4672	4	2	4	0	0	46	12	30	13	21	1	0	1	1127196167	7844
57	1	20	18.2899	1	2	0	0	0	10	27	0	12	4	1	1	1	1323685150	7842
41100400070	1	21	15.4006	2	4	0	0	0	33	17	9	99	99	0	1	1	1322602625	7841
122121002050	1	25	19.052	2	4	1	0	0	18	20	1	99	99	0	1	1	1309612325	7840
20132211011046	0	22	19.5717	3	4	1	0	0	38	17	33	16	3	1	0	1	1129361217	7837
110150190	1	21	18.3143	1	4	0	0	0	34	19	17	27	9	1	0	1	1322602625	7835
20132201012034	1	20	20.4467	4	3	0	0	1	30	15	4	21	3	1	0	1	1323685150	7833
20132209031011	1	21	19.7239	2	4	1	0	0	23	18	8	18	6	1	0	1	1322602625	7831
2001521	0	20	23.255	3	4	1	0	0	14	27	0	23	1	1	1	1	1127196167	7826
2001712	0	20	21.3669	3	3	3	1	1	30	0	0	18	41	1	0	1	1127196167	7823
200332	1	20	21.7181	1	3	1	0	0	15	16	4	25	0	1	0	1	1323685150	7821
2002903	1	25	20.4783	3	2	0	0	0	35	25	6	17	10	1	1	1	1309612325	7810
120111505	1	21	19.8413	2	4	0	0	0	20	24	0	26	2	1	0	1	1322602625	7809
91112026020	1	21	99	3	4	3	0	1	21	23	10	26	5	1	0	1	1322602625	7803
71100800015	1	21	99	2	0	0	0	0	28	27	6	99	99	0	0	1	1322602625	7802
200489	0	20	20.7612	3	3	3	1	1	20	19	20	17	19	1	1	1	1127196167	7798
199	0	20	17.7086	3	4	0	0	0	32	7	27	14	32	1	0	1	1127196167	7796
2001296	0	20	19.8407	0	0	0	0	0	10	18	0	99	99	0	0	1	1127196167	7792
2001505	0	20	25.9516	1	4	1	0	0	28	27	4	20	31	1	0	1	1127196167	7787
110110097	1	21	20.3125	0	2	0	0	0	23	24	13	27	1	1	0	1	1322602625	7780
110155008	0	24	17.9163	4	4	0	0	1	10	27	1	27	0	1	0	1	1114205867	7779
2001701	0	20	18.992	1	4	3	1	0	33	16	38	27	17	1	0	1	1127196167	7776
1339	1	24	17.1029	1	3	0	0	0	22	20	3	99	99	0	0	1	1310694850	7769
171112900096	0	20	18.8271	1	3	1	0	0	27	18	9	99	99	0	0	1	1127196167	7767
2001283	0	20	21.3839	3	3	1	1	0	10	0	0	99	99	0	0	1	1127196167	7762
595	0	20	20.984	4	4	0	0	0	24	24	7	25	14	1	0	1	1127196167	7758
20132215021025	1	21	20.8117	2	3	0	0	0	20	27	2	21	27	1	1	1	1322602625	7756
1421	1	24	16.8242	2	4	0	0	0	24	18	2	19	9	1	1	1	1310694850	7754
200225	0	20	18.7109	2	2	2	0	1	29	22	4	26	2	1	0	1	1127196167	7752
1311	1	24	19.2894	4	4	0	0	0	10	27	2	26	1	1	0	1	1310694850	7747
110113372	1	21	20.202	1	2	0	0	0	42	25	12	18	20	1	0	1	1322602625	7746
2002799	0	29	25.2493	4	4	0	0	1	10	27	0	99	99	0	1	1	1119618492	7740
2001732	0	22	29.6495	4	4	1	0	0	17	12	16	9	17	1	0	1	1129361217	7739
41100400050	1	21	17.8465	2	4	0	0	0	28	18	3	99	99	0	1	1	1322602625	7727
20132205021004	1	21	21.1927	2	4	0	0	0	10	27	6	27	0	1	0	1	1322602625	7724
2002974	1	25	19.8347	1	1	1	0	0	20	9	21	18	1	1	1	1	1309612325	7723
2002915	1	23	17.9931	1	1	1	0	1	30	18	21	99	99	0	1	1	1320437575	7717
322	0	21	21.7181	3	4	1	0	1	30	23	8	27	1	1	0	1	1128278692	7710
110140527	1	21	19.4674	2	1	0	0	0	24	17	8	13	18	1	0	1	1322602625	7700
110154984	1	21	22.8624	2	4	1	0	0	37	11	26	18	6	1	0	1	1322602625	7698
110155075	0	22	20.3383	1	3	2	1	0	24	22	3	3	9	1	1	1	1129361217	7691
91112024009	1	21	99	0	1	0	0	0	22	0	14	99	99	0	0	1	1322602625	7680
122121002002	1	24	19.4674	3	4	0	0	0	26	17	6	99	99	0	1	1	1310694850	7678
20132201011044	0	20	19.8352	2	1	0	0	0	30	17	9	22	3	1	0	1	1127196167	7673
91112024005	1	21	22.2291	3	4	1	0	0	31	24	3	99	99	0	0	1	1322602625	7658
20132206011049	0	20	21.2585	2	1	1	0	1	38	24	15	26	0	1	0	1	1127196167	7656
121111000128	0	20	22.1297	3	3	0	0	1	25	17	23	99	99	0	0	1	1127196167	7654
20132206021032	0	24	19.9594	3	4	0	0	0	30	20	6	10	18	1	0	1	1114205867	7653
495	1	26	17.4044	3	4	0	0	0	41	11	16	99	99	0	0	1	1308529800	7652
122121002061	0	24	24.4898	4	4	2	0	0	24	24	3	99	99	0	1	1	1114205867	7651
120143430	0	20	22.9854	2	4	0	0	1	36	12	16	13	5	1	1	1	1127196167	7649
120143399	0	20	22.6422	3	4	1	0	0	22	27	3	26	1	1	0	1	1127196167	7639
200886	0	20	19.0311	3	4	1	0	0	10	27	0	99	99	0	0	1	1127196167	7631
120113214	0	20	23.8895	2	3	1	0	0	26	21	12	99	99	0	0	1	1127196167	7626
121111000178	1	21	18.3655	1	4	0	0	0	25	18	8	99	99	0	0	1	1322602625	7622
120153551	0	20	22.8571	3	3	2	0	0	26	27	19	23	16	1	0	1	1127196167	7618
2001769	0	24	21.6049	4	4	2	1	1	30	27	1	24	17	1	1	1	1114205867	7617
120101428	1	21	17.7778	2	4	0	0	0	18	24	7	26	1	1	0	1	1322602625	7610
120153719	1	21	21.7738	4	4	0	0	0	16	26	1	99	99	0	0	1	1322602625	7599
2002774	0	24	18.7242	3	2	2	0	0	24	27	0	27	0	1	1	1	1114205867	7596
2002875	0	24	23.6203	4	4	1	0	0	20	22	2	99	99	0	0	1	1114205867	7595
120153206	1	21	17.0068	1	2	0	0	0	50	18	6	12	21	1	0	1	1322602625	7594
110110079	0	21	22.0386	1	4	1	0	0	23	20	7	26	0	1	1	1	1128278692	7590
1346	1	25	17.0874	2	4	0	0	0	14	26	2	99	99	0	1	1	1309612325	7589
120113024	1	21	21.4844	3	4	0	0	0	23	18	3	20	3	1	0	1	1322602625	7586
41110400018	1	21	21.6441	2	4	1	0	0	34	25	3	22	13	1	1	1	1322602625	7584
997	1	23	18.9866	2	4	0	0	0	21	26	3	27	1	1	1	1	1320437575	7580
120153570	1	21	17.6898	3	4	2	0	0	41	13	28	17	17	1	0	1	1322602625	7579
2002685	1	25	18.75	1	2	0	0	0	38	24	3	14	31	1	0	1	1309612325	7578
71100800006	1	21	99	0	4	0	0	0	42	19	2	99	99	0	0	1	1322602625	7574
20132216031031	0	20	20.9572	4	3	0	0	0	42	17	22	25	3	1	0	1	1127196167	7567
391	0	20	19.5763	4	4	1	0	1	35	20	7	25	0	1	0	1	1127196167	7563
2001726	0	20	23.1983	0	1	2	1	1	42	16	12	23	5	1	0	1	1127196167	7561
151110900019	1	20	21.5645	4	4	2	0	0	33	25	5	99	1	1	0	1	1323685150	7560
20132206011056	0	21	21.2953	2	2	2	1	1	30	18	21	24	10	1	1	1	1128278692	7557
110113168	0	21	22.5981	2	3	1	0	0	20	23	3	19	0	1	0	1	1128278692	7550
20132207031028	1	20	21.7555	2	3	1	1	99	26	13	10	10	18	1	0	1	1323685150	7541
120181690	1	21	19.2894	3	3	0	0	0	16	27	2	24	5	1	0	1	1322602625	7538
20132206041026	1	21	20.3954	3	4	1	0	0	38	20	15	18	14	1	0	1	1322602625	7536
1064	0	20	24.0741	4	4	1	0	0	28	23	6	99	99	0	1	1	1127196167	7533
20132211021036	0	22	18.6122	4	4	1	0	1	23	21	3	13	32	1	0	1	1129361217	7522
829	1	24	19.1467	4	4	0	0	1	16	26	3	26	0	1	1	1	1310694850	7516
110140286	1	21	21.7079	1	3	0	0	0	32	18	8	21	5	1	0	1	1322602625	7514
200297	0	21	18.9036	3	1	0	1	0	30	25	1	99	99	0	0	1	1128278692	7513
20132207031042	0	20	19.0311	2	4	2	1	0	20	18	10	18	2	1	0	1	1127196167	7511
2002842	0	24	20.5151	3	3	1	0	0	28	18	10	18	2	1	1	1	1114205867	7507
20132205032003	0	20	18.2857	2	2	1	0	1	33	16	34	21	0	1	0	1	1127196167	7500
20132215021004	0	20	21.5139	2	3	1	0	0	33	18	4	14	17	1	0	1	1127196167	7499
2002862	1	23	20.6852	2	1	0	0	0	20	20	1	99	99	0	0	1	1320437575	7490
2002313	1	20	21.4844	1	4	0	0	0	38	18	8	18	7	1	0	1	1323685150	7489
1310	1	23	20.4491	3	2	0	0	1	11	27	2	26	3	1	0	1	1320437575	7485
2002821	0	24	20.5151	3	0	3	0	0	20	7	21	6	28	1	0	1	1114205867	7484
120153727	1	21	22.6003	4	3	0	0	0	12	22	10	17	6	1	0	1	1322602625	7481
20132208021056	0	20	19.487	3	4	2	0	1	32	21	8	99	99	0	0	1	1127196167	7478
110143339	1	21	16.7311	3	3	1	0	0	20	18	0	18	1	1	0	1	1322602625	7477
1285	0	24	19.9184	4	4	1	0	0	20	27	0	99	99	0	0	1	1114205867	7476
934	1	20	18.026	3	4	0	0	0	19	21	42	17	6	1	1	1	1323685150	7473
20132215021046	0	20	19.8177	2	4	2	1	1	43	20	17	99	99	0	0	1	1127196167	7470
2001077	1	21	20.4491	4	4	1	0	0	15	20	1	18	19	1	1	1	1322602625	7469
2002906	0	24	30.6793	0	4	4	0	0	30	27	0	27	1	1	0	1	1114205867	7467
120100048	1	21	19.8141	3	4	0	0	0	25	26	3	27	2	1	0	1	1322602625	7464
120140268	0	20	20.9573	3	3	0	0	0	38	11	28	99	99	0	0	1	1127196167	7453
110190076	1	24	21.3333	4	1	0	0	1	15	17	8	19	10	1	0	1	1310694850	7452
2002205	0	20	18.2531	4	4	1	0	1	12	23	6	18	11	1	0	1	1127196167	7448
200310	1	21	20.5761	3	4	1	0	1	29	27	2	18	4	1	0	1	1322602625	7435
120111303	1	21	20.1348	2	2	1	0	0	35	17	6	14	8	1	1	1	1322602625	7434
110113390	1	21	19.8141	1	2	0	0	0	15	22	7	27	0	1	0	1	1322602625	7433
20132205021045	0	20	19.3792	3	3	2	1	1	44	18	38	16	34	1	1	1	1127196167	7432
20132202031005	0	24	20.7008	2	2	0	0	1	30	15	9	16	2	1	0	1	1114205867	7431
101110100146	1	23	18.2899	4	4	0	0	0	26	18	4	25	0	1	0	1	1320437575	7430
110110048	1	21	26.5625	4	4	0	0	0	17	26	1	99	99	0	0	1	1322602625	7428
2001059	0	20	25.2801	3	2	1	0	0	28	27	0	27	0	1	0	1	1127196167	7423
712	0	20	25.3515	1	4	0	0	0	36	4	34	12	21	1	0	1	1127196167	7422
2002778	0	24	23.255	3	4	1	0	0	21	27	2	27	0	1	1	1	1114205867	7420
223	0	20	20.7564	4	4	0	0	0	26	27	2	27	0	1	1	1	1127196167	7418
2001448	0	20	22.3094	4	4	1	0	0	22	27	1	18	0	1	0	1	1127196167	7415
2002796	1	25	19.433	3	1	0	0	0	27	26	0	26	1	1	1	1	1309612325	7413
200417	0	20	26.5285	4	4	2	0	1	18	27	0	27	0	1	0	1	1127196167	7412
20132207021022	1	20	20.8117	1	1	0	0	0	30	20	2	22	2	1	0	1	1323685150	7411
20132213022059	1	20	17.4818	3	3	3	1	1	40	15	34	20	35	1	1	1	1323685150	7410
120150332	1	23	20.7612	3	2	0	0	0	24	23	10	99	99	0	1	1	1320437575	7408
120112928	1	21	18.1449	2	4	2	0	0	14	20	0	26	0	1	1	1	1322602625	7401
2002811	1	24	19.6283	4	1	0	0	1	46	27	2	20	3	1	1	1	1310694850	7394
20132206011050	1	18	19.9792	2	2	0	0	0	35	18	4	14	17	1	1	1	1317190000	7393
2002874	1	25	20.7008	0	0	0	0	0	35	16	7	18	9	1	0	1	1309612325	7390
41100400009	0	24	19.0451	3	0	0	0	0	48	27	1	99	99	0	0	1	1114205867	7385
213	0	20	24.1517	3	3	0	0	0	27	27	4	99	99	0	0	1	1127196167	7383
120153591	1	21	16.7311	2	4	0	0	0	34	20	5	16	2	1	0	1	1322602625	7382
120153045	0	20	20.5986	1	2	2	0	0	49	17	39	18	41	1	1	1	1127196167	7381
2002839	1	24	20.3223	1	1	0	0	0	20	22	1	15	1	1	0	1	1310694850	7377
200100	0	20	20.0692	3	3	0	0	1	31	18	11	18	9	1	0	1	1127196167	7371
20033	0	24	20.7612	3	4	2	0	1	20	24	7	18	6	1	0	1	1114205867	7370
120153583	0	20	17.301	0	0	4	1	1	60	9	33	18	50	1	1	1	1127196167	7366
120153402	0	20	24.8016	3	3	0	0	0	19	23	0	27	0	1	0	1	1127196167	7365
20132201021039	1	21	22.5069	3	4	0	0	0	17	18	5	99	99	0	0	1	1322602625	7352
20132205021002	1	21	17.5781	1	2	0	0	0	37	22	5	20	9	1	0	1	1322602625	7349
110190077	1	24	20.5457	1	4	0	0	0	10	27	4	99	99	0	0	1	1310694850	7346
2002398	1	21	17.5781	0	4	1	0	0	40	10	11	20	13	1	0	1	1322602625	7336
1548	0	24	22.2041	3	4	0	0	0	32	19	1	18	0	1	1	1	1114205867	7331
120153205	1	21	16.0037	1	2	0	0	0	29	15	9	14	4	1	0	1	1322602625	7330
200174	0	20	20.7564	3	4	1	1	0	26	22	8	24	12	1	0	1	1127196167	7326
120153342	0	20	20.7612	3	3	0	0	0	51	15	4	13	11	1	0	1	1127196167	7324
2002888	1	24	19.313	4	4	0	0	0	10	25	1	99	99	0	1	1	1310694850	7322
20132213012051	1	21	20.5457	2	2	3	0	0	50	16	24	17	26	1	1	1	1322602625	7320
20132206011022	1	20	18.4265	2	2	1	0	1	29	17	8	18	3	1	1	1	1323685150	7317
120193671	1	24	18.3594	3	3	0	0	1	23	25	10	16	12	1	0	1	1310694850	7316
1512	1	24	20.7967	3	2	0	0	1	11	26	4	26	0	1	0	1	1310694850	7315
319	0	20	17.284	3	3	0	0	0	50	22	7	23	4	1	0	1	1127196167	7308
2002718	1	24	17.9592	1	1	1	0	0	31	18	16	16	18	1	0	1	1310694850	7307
120111372	1	21	20.7967	2	2	0	0	1	30	18	18	99	99	0	0	1	1322602625	7306
151110900005	1	21	22.2193	2	3	0	0	0	18	14	2	99	99	0	0	1	1322602625	7305
2001065	0	20	16.3265	2	2	1	1	1	50	24	0	18	5	1	0	1	1127196167	7304
41100400077	1	21	20.8117	0	2	1	0	0	36	18	18	99	99	0	0	1	1322602625	7302
121101000105	1	21	22.2656	4	4	0	0	0	10	27	0	99	99	0	0	1	1322602625	7301
2001936	1	21	18.7328	2	3	0	0	0	39	19	4	16	8	1	0	1	1322602625	7298
41100400049	1	21	18.5178	1	4	0	0	0	18	21	9	99	99	0	0	1	1322602625	7297
20093	0	20	19.1358	0	4	0	0	0	25	11	11	14	37	1	0	1	1127196167	7296
91112025002	1	21	99	1	4	1	0	0	25	24	6	23	21	1	0	1	1322602625	7294
120123232	1	21	22.0386	2	4	0	0	0	26	16	21	18	13	1	0	1	1322602625	7293
161123100076	1	21	16.6133	3	4	0	0	1	36	18	12	23	10	1	0	1	1322602625	7291
41110400079	1	21	21.4844	4	2	2	0	1	25	24	7	19	6	1	0	1	1322602625	7291
2002826	0	26	25.2493	3	4	2	0	0	34	23	2	25	4	1	1	1	1116370917	7290
20132202011039	1	20	20.3428	3	1	0	0	0	43	16	7	20	1	1	0	1	1323685150	7288
121111000072	1	21	15.2416	0	2	0	0	0	34	18	5	99	99	0	1	1	1322602625	7287
200724	1	20	19.9792	1	4	0	0	0	31	16	10	17	6	1	0	1	1323685150	7277
110100245	1	21	25.2826	0	3	0	0	1	22	14	8	99	99	0	0	1	1322602625	7276
851	0	20	18.7328	2	2	1	0	0	17	25	0	21	7	1	0	1	1127196167	7272
21100700069	0	22	20.1956	2	4	0	0	0	12	27	0	99	99	0	0	1	1129361217	7270
2002957	0	24	28.3675	3	4	1	0	1	17	27	0	27	7	1	0	1	1114205867	7269
20132216011022	1	21	18.7328	1	4	0	0	0	30	16	24	12	22	1	1	1	1322602625	7265
20132216011031	0	20	19.2336	4	4	1	1	0	50	13	15	22	50	1	0	1	1127196167	7264
101120100028	0	20	27.1201	3	4	1	0	0	43	18	25	99	99	0	1	1	1127196167	7263
141100300147	1	21	20.202	1	4	1	0	0	21	26	1	99	99	0	0	1	1322602625	7262
121101000100	1	21	17.6254	3	4	0	0	0	20	26	4	99	99	0	0	1	1322602625	7259
20132206011060	0	20	18.75	3	4	1	0	0	23	25	4	17	4	1	0	1	1127196167	7253
1217	0	25	20.7967	2	4	0	0	0	12	26	0	27	0	1	0	1	1115288392	7247
20132201031026	1	21	17.9688	4	4	0	0	1	10	27	0	23	5	1	0	1	1322602625	7246
120113018	0	20	19.6555	2	3	1	0	0	21	18	7	19	12	1	0	1	1127196167	7239
2002153	1	21	18.75	3	4	0	0	1	20	17	5	9	3	1	0	1	1322602625	7235
121101000050	1	21	17.0562	2	4	0	0	0	24	20	4	99	99	0	1	1	1322602625	7233
110140534	1	21	27.2173	3	4	0	0	0	20	18	2	99	4	1	0	1	1322602625	7232
151110900010	1	21	17.9982	1	4	1	0	0	30	27	0	99	99	0	1	1	1322602625	7230
101120100134	1	20	19.5312	2	3	1	0	0	33	25	7	99	99	0	0	1	1323685150	7229
357	0	20	20.6758	2	2	2	0	0	31	19	10	99	99	0	1	1	1127196167	7225
120143076	0	20	18.1138	4	4	0	0	0	10	27	0	25	0	1	0	1	1127196167	7218
110143475	1	21	18.3594	2	3	0	0	0	20	18	29	13	33	1	1	1	1322602625	7214
2001136	0	20	19.79	4	4	1	0	0	14	27	1	26	0	1	1	1	1127196167	7211
20132208031015	0	20	16.955	3	4	2	1	0	36	23	5	99	99	0	0	1	1127196167	7204
20132205031026	1	20	19.433	3	0	2	0	1	28	9	27	12	99	1	0	1	1323685150	7201
1360	1	25	18.4425	2	3	0	0	0	20	18	3	27	3	1	1	1	1309612325	7196
121121000178	0	20	21.1389	1	1	1	0	1	40	24	6	27	99	1	1	1	1127196167	7186
120143095	1	21	20.4467	3	3	0	0	0	15	25	1	27	3	1	0	1	1322602625	7184
120140004	1	21	20.3244	4	4	0	0	0	24	20	9	99	99	0	0	1	1322602625	7183
110110053	1	21	19.9481	1	4	0	0	0	38	25	5	99	99	0	0	1	1322602625	7181
20132207031036	0	25	20.984	3	4	0	0	0	20	0	60	20	1	1	0	1	1115288392	7180
1410	1	25	20.9566	1	1	0	0	0	20	23	4	18	0	1	1	1	1309612325	7175
1343	1	21	17.9982	3	4	0	0	0	10	25	0	99	99	0	1	1	1322602625	7170
20132203011052	0	20	29.0006	2	2	0	1	1	41	12	20	18	6	1	0	1	1127196167	7168
20132201011037	1	20	19.3337	3	2	0	0	0	34	22	3	27	2	1	1	1	1323685150	7167
120121386	1	21	21.2585	3	4	0	0	0	20	11	13	17	2	1	0	1	1322602625	7161
2003000	1	25	20.202	1	4	2	0	0	28	13	3	22	2	1	0	1	1309612325	7160
151120900018	1	20	24.623	1	4	1	0	0	33	19	11	24	3	1	0	1	1323685150	7158
110155099	1	21	21.5139	0	2	0	0	0	34	14	25	14	14	1	0	1	1322602625	7155
20132207061044	1	20	20.3428	3	3	0	0	1	36	18	4	16	1	1	0	1	1323685150	7150
200649	0	20	18.937	0	2	0	0	0	46	14	7	17	8	1	0	1	1127196167	7149
20132208041021	0	20	21.7738	3	3	1	1	1	23	24	37	12	28	1	0	1	1127196167	7145
110140177	1	21	20.4152	4	4	1	0	0	31	16	2	18	21	1	0	1	1322602625	7144
120150506	1	21	23.1834	4	4	0	0	0	20	22	7	27	0	1	0	1	1322602625	7143
20132207041036	1	21	17.1468	2	3	0	0	0	39	18	10	11	19	1	0	1	1322602625	7140
81110500095	0	20	23.1241	3	4	1	0	1	12	23	11	18	34	1	1	1	1127196167	7138
20132213022023	1	20	20.0288	4	1	2	0	1	20	16	38	20	34	1	0	1	1323685150	7128
151120900026	0	20	20.5499	3	4	0	0	0	10	27	0	99	99	0	0	1	1127196167	7126
122121002048	1	25	99	1	4	0	0	0	22	27	5	99	99	0	0	1	1309612325	7123
121101000089	1	21	19.563	2	4	0	0	0	20	13	20	99	99	0	1	1	1322602625	7119
151120900088	1	20	99	3	1	0	0	0	30	11	2	99	99	0	0	1	1323685150	7117
120111541	1	21	18.3594	2	3	1	0	0	24	18	19	13	31	1	0	1	1322602625	7116
121101000033	1	24	20.3954	3	3	0	0	0	22	21	0	99	99	0	0	1	1310694850	7115
110140560	1	21	19.721	1	3	0	0	0	24	19	9	14	41	1	0	1	1322602625	7113
20132203011017	1	21	19.5312	3	2	0	0	1	34	13	13	13	12	1	1	1	1322602625	7111
20132204013042	1	21	19.5312	2	3	0	0	0	34	14	8	17	4	1	0	1	1322602625	7109
20132209011039	1	21	19.5312	1	2	1	0	1	37	23	1	99	30	1	0	1	1322602625	7108
121111000011	1	20	21.2585	3	4	0	0	0	18	24	4	27	1	1	0	1	1323685150	7102
61111200021	0	99	22.7244	0	4	1	0	1	37	17	10	99	99	0	0	1	1004870842	7099
20132201032026	1	21	20.3954	3	2	1	0	0	27	14	26	99	99	0	0	1	1322602625	7097
20132205021013	1	21	17.5781	1	2	0	0	1	35	17	9	21	99	1	0	1	1322602625	7096
2001543	0	20	17.7154	1	3	1	0	1	40	18	5	16	31	1	0	1	1127196167	7092
141100300054	1	21	99	3	4	4	0	0	10	18	0	99	99	0	0	1	1322602625	7090
20132213011052	1	21	17.9688	4	2	0	0	0	12	27	3	24	4	1	0	1	1322602625	7077
1316	1	25	17.7154	3	3	0	0	0	20	14	10	26	2	1	0	1	1309612325	7074
122121002063	1	24	99	1	4	0	0	0	99	21	3	99	99	0	1	1	1310694850	7073
2001230	0	20	19.2302	1	4	1	0	1	43	23	5	19	4	1	0	1	1127196167	7072
20132208041015	0	20	22.6757	3	4	1	1	1	24	18	3	18	15	1	0	1	1127196167	7070
121111000175	1	20	18.4911	3	4	0	0	1	23	17	1	17	7	1	0	1	1323685150	7069
122121002025	0	24	99	1	2	0	0	1	27	13	34	99	99	0	0	1	1114205867	7068
120153427	1	21	18.0662	2	2	0	0	0	20	16	8	99	99	0	1	1	1322602625	7067
91112026022	1	21	99	3	4	0	0	0	18	7	12	13	14	1	0	1	1322602625	7066
20132205021048	1	21	21.3599	1	3	1	0	0	39	20	2	23	0	1	0	1	1322602625	7063
321	0	20	20.5191	3	3	1	0	0	24	17	5	19	2	1	0	1	1127196167	7061
20132206031033	1	21	20.2848	2	4	0	0	0	30	17	2	18	1	1	0	1	1322602625	7060
110140543	1	21	23.634	2	4	0	0	0	30	18	0	99	99	0	0	1	1322602625	7059
2002199	0	20	22.8774	2	2	0	1	0	60	27	1	18	16	1	0	1	1127196167	7058
2009	0	20	22.913	3	3	1	0	0	25	19	19	19	1	1	0	1	1127196167	7056
120100055	1	21	17.0068	2	4	0	0	0	10	16	13	14	12	1	0	1	1322602625	7055
200447	1	21	21.3039	3	3	1	0	0	20	21	3	18	6	1	1	1	1322602625	7052
200483	0	24	22.4913	2	4	2	0	0	42	27	1	25	1	1	0	1	1114205867	7051
20132208021032	1	21	16.5607	3	4	1	0	0	37	19	13	18	6	1	0	1	1322602625	7049
101110100125	1	21	27.3438	3	4	1	0	0	25	26	5	99	99	0	0	1	1322602625	7046
91112024029	1	21	99	0	3	1	0	0	51	16	20	99	99	0	1	1	1322602625	7037
2001022	1	20	23.4375	3	3	3	0	1	20	24	0	22	13	1	0	1	1323685150	7036
81110500119	1	20	25.7117	3	4	1	0	0	28	20	0	23	14	1	1	1	1323685150	7035
20132215031049	1	20	20	2	1	0	0	0	25	16	7	19	8	1	0	1	1323685150	7032
20132204011049	0	20	21.2953	2	2	2	1	0	26	21	7	24	34	1	0	1	1127196167	7031
20132210012023	1	21	22.6003	2	4	0	0	0	33	12	25	25	4	1	0	1	1322602625	7022
2002053	1	21	21.2585	2	4	0	0	1	23	20	2	22	0	1	0	1	1322602625	7021
200994	0	20	20.5151	3	4	1	0	0	24	23	6	99	99	0	1	1	1127196167	7020
1367	0	24	22.571	3	3	1	0	0	14	19	2	99	99	0	1	1	1114205867	7018
110103201	1	21	17.782	1	3	0	0	0	22	21	2	21	0	1	0	1	1322602625	7015
20132210012031	0	20	19.0311	4	3	0	1	0	25	18	21	13	27	1	0	1	1127196167	7011
1212	1	24	21.2585	4	3	0	0	0	33	27	3	27	3	1	1	1	1310694850	7008
110154911	0	24	23.1481	2	2	1	1	0	50	14	39	18	21	1	0	1	1114205867	7002
20132202013059	1	20	22.3081	2	2	0	0	0	29	18	17	15	4	1	0	1	1323685150	7000
120110234	0	20	23.1983	3	3	0	0	0	20	27	0	19	15	1	0	1	1127196167	6999
120120095	1	21	18.3655	3	3	0	0	0	25	12	20	10	34	1	0	1	1322602625	6997
120143114	1	21	21.5645	3	4	0	0	1	35	17	5	13	6	1	0	1	1322602625	6996
110143502	1	21	18.75	4	4	0	0	0	18	27	6	27	0	1	0	1	1322602625	6992
121111000180	1	21	20.9366	2	2	1	0	0	31	9	6	20	5	1	0	1	1322602625	6987
2001254	0	20	24.8792	3	3	3	1	1	20	9	21	99	99	0	1	1	1127196167	6986
120121383	1	21	22.0386	3	1	0	0	0	26	18	1	23	0	1	0	1	1322602625	6985
120140579	1	21	19.3337	2	4	1	0	0	14	17	4	23	1	1	0	1	1322602625	6981
120153182	0	20	18.5911	4	3	1	0	0	26	19	14	19	20	1	0	1	1127196167	6980
293	1	20	18.9036	4	4	0	0	1	40	9	14	99	99	0	1	1	1323685150	6979
120140303	0	26	20.0692	4	4	4	0	0	10	27	0	99	99	0	0	1	1116370917	6972
2001452	0	20	21.7738	3	4	2	1	0	20	11	19	14	34	1	0	1	1127196167	6965
91112024025	0	21	99	1	4	0	0	1	17	11	23	99	99	0	0	1	1128278692	6960
200881	0	20	21.4619	1	3	1	0	1	20	24	3	99	99	0	0	1	1127196167	6957
200654	0	20	24.3375	4	4	3	0	0	22	27	0	27	2	1	0	1	1127196167	6955
20132207051059	0	20	21.5139	3	3	0	0	0	36	15	13	14	26	1	1	1	1127196167	6951
2001896	0	20	16.9796	3	1	1	0	0	30	27	0	21	9	1	0	1	1127196167	6948
110113383	1	21	20.0692	1	4	0	0	0	23	22	10	25	1	1	0	1	1322602625	6946
818	0	29	20.0474	4	4	1	1	0	30	16	14	99	99	0	0	1	1119618492	6943
41100800087	1	21	21.1553	0	1	0	0	0	18	15	10	99	99	0	0	1	1322602625	6939
111110600083	1	21	16.5289	1	4	2	0	0	20	18	0	27	0	1	1	1	1322602625	6938
120113241	0	20	22.8931	4	4	0	0	0	21	21	3	20	15	1	0	1	1127196167	6937
110140173	1	21	18.9069	4	4	0	0	0	29	27	0	24	1	1	0	1	1322602625	6934
110145139	1	21	22.0317	3	2	1	0	0	34	15	13	19	18	1	0	1	1322602625	6932
20132205041040	0	20	20.2812	3	4	2	1	0	48	20	13	21	7	1	0	1	1127196167	6930
20132213011017	0	20	15.7038	4	4	1	0	0	29	10	27	15	99	1	0	1	1127196167	6928
200880	0	20	18.937	3	3	0	0	1	24	26	0	22	2	1	0	1	1127196167	6922
20132211031049	1	21	20.4491	3	4	0	0	1	30	25	1	10	16	1	0	1	1322602625	6914
1009	1	24	19.2277	3	3	0	0	0	28	27	0	27	0	1	1	1	1310694850	6913
110154917	0	24	21.2245	3	1	1	0	1	24	18	1	18	21	1	0	1	1114205867	6911
120193714	0	24	19.0311	3	4	0	0	0	32	24	2	99	99	0	0	1	1114205867	6907
2001786	0	20	21.1327	4	4	1	1	0	10	27	0	27	0	1	0	1	1127196167	6903
21110700035	0	20	18.6851	3	1	2	0	0	30	18	21	99	99	0	0	1	1127196167	6898
110153356	1	21	21.2585	3	4	0	0	0	24	27	2	99	99	0	0	1	1322602625	6897
101120100065	1	20	17.7154	4	4	0	0	99	28	27	3	99	99	0	1	1	1323685150	6895
20132204013046	0	20	19.4674	3	4	1	1	0	29	17	8	15	10	1	0	1	1127196167	6885
110145142	1	21	18.7328	4	3	1	0	0	40	18	9	18	5	1	0	1	1322602625	6884
120153179	0	20	19.2672	2	4	1	0	0	24	19	10	22	0	1	0	1	1127196167	6883
151110900038	1	21	99	2	4	0	0	0	28	12	15	23	12	1	0	1	1322602625	6882
21110700050	0	20	25.1063	1	4	0	0	0	30	27	8	99	99	0	0	1	1127196167	6880
110120111	1	21	20.5761	4	1	1	0	1	22	18	11	27	18	1	1	1	1322602625	6877
1376	1	24	20.202	1	3	0	0	0	30	15	9	99	99	0	0	1	1310694850	6873
141110300044	1	21	99	3	4	0	0	0	19	25	4	99	99	0	1	1	1322602625	6870
110140519	1	21	20.7008	1	3	0	0	0	21	25	3	19	17	1	0	1	1322602625	6869
20132206011026	0	25	19.4674	0	1	0	0	0	24	20	5	9	19	1	1	1	1115288392	6865
171112900027	1	21	25.9516	1	3	1	0	1	29	17	5	99	99	0	0	1	1322602625	6850
41110400022	1	21	17.5781	0	4	0	0	0	20	14	14	99	99	0	1	1	1322602625	6843
171112900017	1	21	25.8645	3	1	0	0	1	20	16	11	99	99	0	0	1	1322602625	6836
120151234	0	21	24.2215	3	4	2	0	0	20	18	10	99	99	0	0	1	1128278692	6834
20132207031027	1	21	18.2563	2	2	0	0	0	25	16	8	14	11	1	0	1	1322602625	6826
120111396	1	21	19.8413	2	2	1	0	0	40	15	19	16	7	1	1	1	1322602625	6823
171112900124	0	20	24.4857	3	4	1	0	0	29	20	7	99	99	0	0	1	1127196167	6820
121101000024	1	21	15.8169	1	4	0	0	0	40	17	34	99	99	0	0	1	1322602625	6801
120181688	1	21	20.3125	2	4	0	0	0	21	27	3	27	0	1	1	1	1322602625	6784
120151249	1	21	24.6094	4	4	0	0	0	25	18	4	19	1	1	0	1	1322602625	6777
120101484	1	21	21.0938	2	3	3	0	0	20	18	28	14	39	1	1	1	1322602625	6776
20132206011037	0	20	23.2438	1	3	0	0	0	29	15	99	13	25	1	0	1	1127196167	6773
110154959	0	24	20.0155	3	4	0	0	0	16	25	0	27	0	1	1	1	1114205867	6764
736	0	25	22.8571	3	3	0	0	0	28	18	4	17	7	1	1	1	1115288392	6763
121111000188	1	20	21.299	2	2	0	0	0	18	12	7	18	5	1	0	1	1323685150	6756
2002968	1	27	17.0562	4	3	0	0	1	16	27	0	23	0	1	0	1	1307447275	6755
141100300043	1	21	99	1	4	0	0	0	30	18	0	99	99	0	0	1	1322602625	6754
729	0	25	20.9024	3	4	1	0	0	18	22	2	25	0	1	0	1	1115288392	6748
110153681	1	21	17.1875	2	2	1	0	0	17	19	3	23	1	1	0	1	1322602625	6740
200965	0	24	17.301	4	2	0	0	1	24	17	1	27	1	1	0	1	1114205867	6738
2002789	0	25	24.858	3	2	1	0	0	21	26	1	99	99	0	1	1	1115288392	6733
1351	1	24	20.3125	2	2	1	0	0	35	19	3	24	3	1	0	1	1310694850	6729
1154	1	24	19.6752	2	4	1	0	0	29	21	13	99	99	0	0	1	1310694850	6729
110110257	1	21	21.2585	3	3	1	1	0	30	16	15	15	14	1	0	1	1322602625	6726
200396	1	21	19.052	3	4	0	0	0	24	21	1	16	5	1	0	1	1322602625	6713
2002674	0	35	32.5085	1	2	1	1	0	24	13	0	99	99	0	1	1	1074152442	6710
120140379	1	21	19.9594	4	4	0	0	0	21	17	3	16	7	1	1	1	1322602625	6707
2002927	1	24	18.902	2	2	2	1	1	30	25	0	99	99	0	0	1	1310694850	6706
20132215021011	1	20	20.0777	1	2	0	0	0	36	16	7	12	5	1	0	1	1323685150	6701
20132209011049	1	20	18.591	3	3	3	0	1	34	13	31	13	19	1	0	1	1323685150	6694
20132208011029	0	20	18.6851	2	2	2	1	1	10	18	42	18	99	1	0	1	1127196167	6690
20132209031016	1	20	16.2278	4	4	0	0	1	23	19	3	23	33	1	0	1	1323685150	6689
20132204014015	0	20	18.937	3	1	1	1	0	41	15	32	17	23	1	0	1	1127196167	6688
20132215011022	1	21	18.2183	2	1	1	0	1	35	21	5	99	99	0	0	1	1322602625	6682
2001078	0	21	22.6422	4	4	1	0	0	30	17	3	25	2	1	0	1	1128278692	6678
1395	1	26	17.3745	2	3	0	1	0	21	22	9	99	99	0	0	1	1308529800	6676
120140157	0	20	21.2585	2	2	1	0	0	40	18	42	26	11	1	0	1	1127196167	6675
20132215021044	0	20	19.0311	3	4	0	0	1	27	27	0	13	28	1	0	1	1127196167	6674
120140396	1	21	20.4294	2	2	0	0	0	15	22	2	22	11	1	0	1	1322602625	6673
110143337	1	21	22.0386	0	0	0	0	0	26	14	40	11	33	1	0	1	1322602625	6671
20132201012027	1	21	17.1468	1	3	2	1	0	43	12	7	17	6	1	0	1	1322602625	6670
120113304	0	20	20.5151	4	4	1	0	0	20	22	0	99	99	0	1	1	1127196167	6669
110120114	1	21	14.5682	3	4	0	0	0	20	17	23	99	99	0	0	1	1322602625	6668
923	0	20	19.5918	3	4	1	0	1	20	18	12	99	99	0	0	1	1127196167	6667
120140343	1	21	26.3146	2	4	1	0	0	12	19	14	99	99	0	0	1	1322602625	6666
120153569	1	24	19.0039	1	1	0	0	0	32	13	20	13	5	1	0	1	1310694850	6663
1491	1	24	18.75	2	3	1	0	0	20	26	8	99	99	0	0	1	1310694850	6661
81100500181	1	21	21.4844	0	4	0	0	1	32	23	10	99	99	0	0	1	1322602625	6660
20132205041057	0	20	19.721	4	4	0	0	0	10	27	6	26	0	1	1	1	1127196167	6659
151110900001	1	21	17.5781	2	4	0	0	1	28	18	13	23	7	1	1	1	1322602625	6658
200953	1	18	21.4844	1	1	1	0	0	36	14	11	12	11	1	0	1	1317190000	6653
20132205041044	1	21	18.0802	2	3	0	0	0	47	13	8	20	22	1	0	1	1322602625	6652
20132201021005	0	20	17.9931	3	4	3	0	0	29	11	31	12	13	1	0	1	1127196167	6649
110154920	0	20	23.4586	3	2	3	0	1	35	13	37	17	6	1	0	1	1127196167	6647
20132201012048	0	24	18.591	3	3	0	0	1	11	16	30	22	22	1	0	1	1114205867	6646
120140588	1	21	22.6003	2	3	0	0	0	24	18	6	18	2	1	0	1	1322602625	6645
120143610	0	20	17.51	4	3	2	1	0	34	14	33	99	99	0	0	1	1127196167	6644
200315	0	20	20.0617	3	3	3	1	1	30	10	21	16	33	1	0	1	1127196167	6644
120111361	0	20	20.7157	4	4	2	0	0	26	17	4	16	8	1	1	1	1127196167	6643
110150150	1	21	18.9036	0	3	0	0	0	36	20	11	17	11	1	0	1	1322602625	6642
171112900101	1	23	19.7239	3	3	0	0	0	22	14	7	99	99	0	0	1	1320437575	6639
529	0	20	22.2041	2	4	0	0	0	32	14	11	11	2	1	0	1	1127196167	6632
2002775	0	24	21.2245	2	2	2	0	0	10	27	0	99	99	0	1	1	1114205867	6629
2002253	0	17	19.5918	2	1	1	0	1	30	27	0	27	0	1	0	1	1123948592	6628
200937	0	20	24.8163	3	4	1	0	0	25	13	10	12	30	1	1	1	1127196167	6626
2002977	0	26	21.6049	3	3	3	1	0	28	27	0	19	11	1	1	1	1116370917	6624
200910	1	20	17.9931	2	4	0	0	0	18	23	2	26	1	1	0	1	1323685150	6623
120100038	1	21	20.0288	3	3	1	1	0	24	19	20	26	10	1	0	1	1322602625	6622
1246	1	23	99	2	4	1	0	0	21	26	7	99	99	0	0	1	1320437575	6617
110150425	1	21	17.5278	3	4	0	0	0	25	14	9	18	0	1	0	1	1322602625	6614
120113333	1	21	22.4082	2	3	1	0	0	24	20	0	18	2	1	0	1	1322602625	6612
20132213021003	0	20	17.9982	3	2	0	1	0	31	19	11	10	28	1	0	1	1127196167	6609
1224	1	24	19.0039	3	4	1	0	0	28	18	5	99	99	0	0	1	1310694850	6608
1362	1	24	19.6052	0	4	0	0	0	30	18	9	24	15	1	0	1	1310694850	6606
120140394	1	21	19.2277	3	2	0	0	0	30	21	6	18	5	1	0	1	1322602625	6605
120181557	1	20	18.0662	3	4	0	0	0	12	26	0	27	0	1	0	1	1323685150	6604
120150306	0	21	19.3698	4	4	2	1	0	10	22	3	99	99	0	0	1	1128278692	6601
110153349	1	21	21.4844	3	3	0	0	0	20	27	1	27	0	1	0	1	1322602625	6599
20132217021045	0	20	19.0311	3	3	2	1	1	28	16	16	27	1	1	0	1	1127196167	6596
120111660	0	20	22.1443	3	2	1	0	0	40	9	42	9	35	1	0	1	1127196167	6595
1145	1	25	17.4818	2	2	0	0	0	27	19	12	26	3	1	1	1	1309612325	6591
20132208031021	1	21	17.9817	3	4	1	0	0	20	26	1	15	15	1	0	1	1322602625	6590
2001226	0	20	22.4913	4	4	2	1	0	32	27	0	25	10	1	1	1	1127196167	6588
2001261	0	20	20.5289	3	1	1	0	0	30	22	12	99	99	0	1	1	1127196167	6584
200358	1	21	20.7612	3	1	0	0	1	10	27	0	26	1	1	0	1	1322602625	6583
2002979	1	24	16.7969	3	3	2	0	1	20	27	0	99	99	0	1	1	1310694850	6580
200817	0	20	18.3768	3	4	0	0	0	22	16	8	24	6	1	0	1	1127196167	6576
20132205041026	1	21	22.0604	2	4	1	0	1	26	25	5	25	9	1	0	1	1322602625	6558
110140012	1	21	17.9982	2	4	0	0	0	20	17	3	20	0	1	0	1	1322602625	6557
122121002012	1	24	99	2	4	0	0	0	29	12	7	99	99	0	0	1	1310694850	6556
200101	1	21	18.3655	3	3	1	0	1	34	18	9	16	13	1	1	1	1322602625	6551
20132209021047	0	20	20.7612	3	4	1	0	1	27	24	3	25	0	1	0	1	1127196167	6546
2002981	1	25	23.5172	1	4	0	0	0	10	12	0	9	1	1	0	1	1309612325	6545
120111535	1	21	17.1029	4	4	0	0	0	31	27	0	27	0	1	0	1	1322602625	6544
200471	0	20	22.913	2	1	1	0	0	25	24	2	26	3	1	0	1	1127196167	6542
91112026071	1	21	23.1911	3	4	1	0	0	20	27	1	99	99	0	0	1	1322602625	6540
110193222	1	24	19.052	2	4	0	0	0	17	27	1	27	1	1	0	1	1310694850	6523
200940	0	20	18.3391	4	4	0	0	0	22	27	0	18	30	1	0	1	1127196167	6514
21100700055	0	21	19.2653	3	4	1	0	0	20	17	99	99	99	0	0	1	1128278692	6512
20132211011050	0	20	22.4996	2	4	0	0	0	32	12	5	20	2	1	0	1	1127196167	6510
2002349	1	21	21.0303	4	4	1	0	1	40	26	1	24	1	1	0	1	1322602625	6509
120181563	0	20	23.4052	4	3	1	0	0	24	17	26	12	30	1	0	1	1127196167	6508
8	0	20	22.8571	3	3	0	0	0	38	18	2	17	2	1	0	1	1127196167	6507
200629	0	20	20.679	4	4	1	0	0	20	27	0	27	0	1	1	1	1127196167	6506
91112024007	1	21	22.8329	0	4	1	0	0	38	19	15	18	14	1	0	1	1322602625	6505
102	0	20	25.0829	3	4	1	0	0	38	26	14	27	13	1	0	1	1127196167	6504
2001370	0	20	20.5151	4	4	2	1	0	41	24	0	18	0	1	0	1	1127196167	6502
1270	0	24	24.2123	3	4	1	0	1	19	23	0	99	99	0	1	1	1114205867	6499
20132215031060	0	20	21.5139	3	3	1	0	0	36	17	4	18	1	1	1	1	1127196167	6498
110152934	0	20	24.6914	3	3	0	0	1	24	18	24	99	99	0	0	1	1127196167	6497
110143676	1	21	27.5482	2	2	0	0	99	34	16	20	14	22	1	0	1	1322602625	6495
2001141	1	20	22.3081	3	1	0	0	0	25	25	1	12	10	1	0	1	1323685150	6493
120111453	1	21	23.8751	2	3	1	0	0	16	18	19	19	8	1	0	1	1322602625	6483
200911	0	20	25.0399	2	3	1	0	1	24	24	12	15	11	1	0	1	1127196167	6475
20132207021040	0	21	22.4059	3	4	0	0	0	32	6	23	22	4	1	0	1	1128278692	6468
2001264	0	20	17.9931	4	2	3	1	0	36	24	10	99	99	0	1	1	1127196167	6458
20132206021058	1	21	19.8178	2	4	0	0	0	24	18	19	13	16	1	0	1	1322602625	6455
2002514	1	25	23.6244	1	4	1	0	1	31	27	0	27	0	1	0	1	1309612325	6452
1543	0	27	21.8776	1	3	1	0	0	27	7	7	4	23	1	0	1	1117453442	6448
2002569	1	26	19.052	3	3	0	0	0	18	24	0	27	0	1	0	1	1308529800	6446
2002412	1	20	18.4265	1	1	0	0	0	22	17	5	27	6	1	0	1	1323685150	6443
41100400041	1	21	22.4996	2	4	0	0	0	21	22	14	99	99	0	1	1	1322602625	6441
161123100046	1	21	23.3091	2	4	0	0	1	24	23	4	26	0	1	0	1	1322602625	6440
101120100234	1	20	18.3655	3	4	1	0	0	33	17	3	99	99	0	0	1	1323685150	6432
151110900014	0	20	23.4568	2	2	1	0	0	42	16	23	99	99	0	0	1	1127196167	6428
489	0	33	20.5151	3	3	0	0	0	38	24	9	99	99	0	0	1	1071987392	6426
110150030	1	21	17.3611	3	4	2	0	0	20	16	18	18	5	1	0	1	1322602625	6422
141100300097	1	23	99	1	3	1	0	0	24	17	15	99	99	0	0	1	1320437575	6418
1317	1	24	18.5901	2	4	0	0	0	22	26	3	26	4	1	1	1	1310694850	6417
121101000119	1	24	17.8506	2	4	0	0	0	24	27	3	99	99	0	0	1	1310694850	6415
120110250	1	21	17.5064	2	2	0	0	0	22	21	10	27	0	1	0	1	1322602625	6413
122121002040	1	24	99	3	4	0	0	1	23	15	20	99	99	0	0	1	1310694850	6408
110153414	1	24	20.5688	4	4	0	0	1	14	26	2	24	0	1	0	1	1310694850	6403
1302	1	24	18.8092	4	4	1	0	0	13	24	3	99	99	0	1	1	1310694850	6400
120111511	1	20	19.9481	4	0	0	0	1	23	18	0	21	0	1	0	1	1323685150	6391
120100034	0	20	29.2969	4	4	1	0	0	14	12	29	99	99	0	0	1	1127196167	6384
2001346	0	21	19.4444	2	3	4	1	0	20	27	0	99	99	0	0	1	1128278692	6374
21110700009	0	21	30.2768	1	2	0	0	1	42	15	13	99	99	0	0	1	1128278692	6368
200792	0	20	23.03	2	2	1	0	0	29	13	2	17	10	1	0	1	1127196167	6367
120111662	1	20	17.301	2	2	0	0	0	12	20	4	17	7	1	0	1	1323685150	6361
2001161	0	20	23.1084	1	4	1	0	0	38	27	0	27	0	1	0	1	1127196167	6358
110153654	1	21	19.5312	2	4	0	0	0	13	26	4	26	1	1	0	1	1322602625	6346
110142942	1	21	22.2063	2	3	1	0	0	30	21	8	18	18	1	0	1	1322602625	6345
120153566	1	21	19.052	2	3	0	0	0	24	18	16	27	1	1	1	1	1322602625	6343
2001278	0	20	23.1834	3	4	1	1	0	15	27	0	99	99	0	0	1	1127196167	6340
120112912	0	20	19.3698	3	4	1	0	0	19	19	2	18	2	1	0	1	1127196167	6336
110140548	1	21	17.3134	3	3	2	0	0	24	27	0	23	9	1	1	1	1322602625	6328
120140173	1	20	21.7181	3	4	1	0	0	38	14	22	16	6	1	0	1	1323685150	6327
828	1	24	19.721	2	2	0	0	0	28	15	16	27	0	1	0	1	1310694850	6324
2002859	1	24	22.8624	2	1	0	0	0	24	23	7	22	0	1	0	1	1310694850	6322
1417	1	24	18.2857	3	3	0	0	0	22	22	2	99	99	0	1	1	1310694850	6322
20132207021044	0	20	21.9899	3	3	1	0	1	35	13	36	16	24	1	0	1	1127196167	6321
20132213022029	1	21	17.0874	2	3	1	0	1	37	26	8	18	42	1	0	1	1322602625	6319
110112854	1	21	19.721	2	4	0	0	0	35	23	9	25	2	1	0	1	1322602625	6315
20132216011015	1	20	18.9036	4	2	4	1	0	31	13	30	12	18	1	0	1	1323685150	6314
20132204013041	0	20	19.6072	3	2	1	0	0	40	18	32	17	16	1	0	1	1127196167	6312
20132205021036	1	21	17.2635	2	3	0	0	1	30	20	18	20	10	1	0	1	1322602625	6311
41110400095	1	21	24.6755	0	2	0	0	1	30	18	5	27	0	1	0	1	1322602625	6307
122121002017	1	24	24.2215	4	4	1	0	0	35	14	12	99	99	0	0	1	1310694850	6304
20132208041058	1	21	19.052	3	4	1	0	0	34	16	13	27	27	1	0	1	1322602625	6302
20132202011015	1	21	21.2279	4	4	0	0	0	25	26	9	18	2	1	0	1	1322602625	6301
1291	1	23	19.5965	2	4	1	0	1	13	23	12	99	99	0	0	1	1320437575	6300
120153651	1	21	16.0733	1	2	1	0	0	39	27	2	23	4	1	0	1	1322602625	6295
980	0	20	21.8875	4	4	1	0	0	17	25	3	99	99	0	1	1	1127196167	6293
2002727	0	24	23.1834	2	4	1	0	0	16	20	6	19	4	1	0	1	1114205867	6285
20132216011043	0	20	19.5312	4	4	2	1	0	29	5	3	14	33	1	1	1	1127196167	6284
2002654	1	36	24.0055	3	3	0	0	0	15	13	0	99	99	0	1	1	1271723950	6280
200768	0	20	19.5918	4	4	0	0	1	10	27	0	27	0	1	0	1	1127196167	6277
110150323	1	21	21.2585	0	4	1	0	0	32	25	4	27	0	1	0	1	1322602625	6267
101110100013	1	21	22.8468	2	3	1	0	0	27	17	4	99	99	0	1	1	1322602625	6266
121121000004	1	21	16.937	1	2	0	0	0	30	14	1	21	0	1	0	1	1322602625	6265
20132207021017	0	20	20.2812	3	4	3	1	0	20	16	0	99	99	0	0	1	1127196167	6264
120110106	0	20	21.6049	2	2	0	0	0	50	17	13	99	99	0	0	1	1127196167	6263
20132204011006	0	20	22.1453	2	2	0	0	0	39	9	15	15	8	1	0	1	1127196167	6261
120153392	1	21	19.8141	3	3	1	0	0	23	19	8	16	7	1	0	1	1322602625	6260
110113206	1	21	16.5289	2	0	0	0	0	29	22	2	26	0	1	1	1	1322602625	6255
20132209031002	0	20	17.9151	3	4	1	0	0	20	27	2	18	4	1	0	1	1127196167	6253
120143191	1	21	23.9361	3	1	0	0	0	20	18	16	14	22	1	1	1	1322602625	6252
1013	1	24	20.6852	2	1	0	0	0	19	22	5	27	0	1	1	1	1310694850	6247
171112900125	0	20	25.2493	3	4	1	0	0	32	18	14	99	99	0	0	1	1127196167	6246
120102879	0	20	19.1571	3	4	3	0	0	26	25	9	22	12	1	0	1	1127196167	6244
120140392	1	20	21.3039	3	2	0	0	0	27	23	1	23	1	1	0	1	1323685150	6242
121101000008	1	21	20.2848	1	1	0	0	1	31	22	2	99	99	0	1	1	1322602625	6238
120193679	0	24	21.2585	4	4	4	0	0	20	18	42	27	63	1	0	1	1114205867	6233
2002849	0	24	25.9516	2	3	1	0	0	29	22	1	15	8	1	0	1	1114205867	6231
20040	1	21	19.9219	3	4	0	0	1	20	25	0	20	2	1	0	1	1322602625	6229
121101000166	1	21	18.8189	2	4	1	0	1	25	23	2	99	99	0	0	1	1322602625	6225
20132204014024	0	20	20.0617	3	3	2	0	0	24	13	22	15	29	1	0	1	1127196167	6223
110120102	1	21	19.9219	1	4	0	0	0	22	27	3	25	4	1	1	1	1322602625	6220
2001163	0	21	21.2245	3	3	2	0	1	30	26	0	8	33	1	1	1	1128278692	6219
121111000142	1	21	20.4294	0	4	0	0	0	41	18	19	13	12	1	1	1	1322602625	6214
20132205031045	0	20	18.8092	3	3	2	1	1	44	18	38	22	16	1	1	1	1127196167	6214
121111000036	1	21	19.6752	3	3	1	0	0	34	23	4	24	9	1	1	1	1322602625	6213
200978	1	21	18.75	2	2	2	0	0	20	11	0	27	2	1	0	1	1322602625	6212
167123100077	1	20	24.0238	3	2	0	0	1	20	21	3	99	99	0	0	1	1323685150	6209
20132203011016	0	20	16.9796	4	3	2	0	0	33	19	7	27	0	1	0	1	1127196167	6204
20046	0	20	21.2245	1	4	0	1	1	22	12	23	17	9	1	0	1	1127196167	6203
121101000090	1	24	20.4783	1	2	0	0	1	24	18	6	99	99	0	1	1	1310694850	6199
2001458	0	20	17.301	4	4	0	0	0	10	27	0	27	0	1	0	1	1127196167	6198
620	0	20	18.5911	3	4	0	0	0	10	26	1	27	0	1	0	1	1127196167	6195
457	0	20	24.858	3	1	1	0	0	29	14	28	99	99	0	0	1	1127196167	6191
2002316	0	20	20.2449	4	4	4	0	0	10	18	21	18	2	1	0	1	1127196167	6190
2002835	0	24	19.0311	2	2	2	1	1	20	27	18	19	9	1	0	1	1114205867	6186
120153640	0	21	17.7086	3	4	1	0	0	21	18	8	99	99	0	0	1	1128278692	6185
20132201012047	1	21	18.75	3	1	0	0	0	14	21	2	99	99	0	0	1	1322602625	6184
2002076	0	20	19.8407	4	4	3	1	0	23	27	0	24	0	1	0	1	1127196167	6183
1320	1	24	19.487	3	4	0	0	0	34	17	3	18	14	1	0	1	1310694850	6182
2002706	1	26	22.9421	1	3	0	0	0	20	25	0	26	1	1	0	1	1308529800	6181
2001177	1	21	20.202	2	0	0	0	0	31	24	0	26	0	1	0	1	1322602625	6180
120153723	1	21	19.4734	4	3	1	0	0	42	18	15	99	99	0	0	1	1322602625	6179
110153355	1	21	18.8189	4	4	0	0	0	16	27	6	27	0	1	0	1	1322602625	6177
120101494	1	21	23.0469	3	2	1	0	0	30	23	6	25	3	1	0	1	1322602625	6175
20051	0	20	19.5918	3	3	2	0	0	20	27	0	17	34	1	0	1	1127196167	6173
20132213011033	1	21	19.1406	3	2	1	0	1	37	17	18	99	99	0	0	1	1322602625	6172
51120200015	1	21	20.1746	3	3	0	0	0	12	27	7	99	99	0	0	1	1322602625	6170
20132207021024	1	21	23.8751	3	4	1	0	0	24	16	4	16	10	1	1	1	1322602625	6169
110113379	1	21	19.052	1	1	0	0	0	12	19	2	16	6	1	0	1	1322602625	6167
120140403	1	21	16.7311	3	4	1	0	0	22	21	2	18	0	1	0	1	1322602625	6166
20132207051027	1	21	18.662	3	4	1	0	0	32	23	5	21	6	1	0	1	1322602625	6165
120113032	1	21	25.3906	3	2	0	0	0	19	18	14	27	3	1	0	1	1322602625	6162
20132202031049	1	20	22.151	3	4	1	0	0	19	26	6	10	26	1	0	1	1323685150	6161
111110600061	1	21	18.8189	1	1	1	1	1	36	14	33	21	17	1	0	1	1322602625	6160
120111444	1	21	20.4294	1	3	1	0	0	32	18	9	18	9	1	0	1	1322602625	6160
200609	0	20	19.5918	2	2	1	0	1	20	18	1	25	3	1	0	1	1127196167	6159
120143649	1	21	25.0762	2	1	0	0	0	31	18	10	21	14	1	0	1	1322602625	6148
20132204012015	1	21	16.8802	2	2	0	0	0	37	17	19	27	11	1	0	1	1322602625	6147
1015	1	24	18.5901	3	4	1	1	0	21	25	0	27	0	1	1	1	1310694850	6146
2002633	0	31	22.1453	2	3	2	1	0	10	27	0	27	9	1	0	1	1121783542	6143
20132213012005	1	21	20.3223	2	4	0	0	0	39	22	4	27	0	1	0	1	1322602625	6142
2002561	1	24	19.9481	4	4	0	0	1	13	19	0	99	99	0	0	1	1310694850	6136
2002080	0	20	17.7154	3	0	1	0	1	34	23	5	20	1	1	0	1	1127196167	6135
81100500174	1	21	19.721	3	4	0	0	0	21	21	8	99	99	0	0	1	1322602625	6131
20132207051006	0	20	20.5151	3	3	0	0	0	33	21	14	99	99	0	1	1	1127196167	6124
2003036	1	24	20.2812	2	1	0	0	0	30	27	3	99	99	0	0	1	1310694850	6118
110140412	1	21	18.4911	2	2	1	0	0	24	23	4	99	99	0	0	1	1322602625	6117
141110300081	1	21	99	3	4	1	0	0	28	21	13	18	0	1	1	1	1322602625	6115
1488	0	24	17.9592	3	3	1	1	0	13	26	0	99	99	0	0	1	1114205867	6109
400	0	20	21.2245	3	4	1	0	0	20	26	5	27	2	1	0	1	1127196167	6108
2002860	1	25	17.5781	1	4	0	0	0	14	27	0	27	0	1	0	1	1309612325	6106
20132210012027	1	21	22.0317	2	3	0	0	1	19	18	11	26	1	1	0	1	1322602625	6101
786	0	24	25.9516	0	2	0	0	0	22	20	6	25	1	1	0	1	1114205867	6097
588	0	20	23.8751	3	4	1	0	0	13	22	0	27	0	1	0	1	1127196167	6095
20132206011001	0	20	23.3067	2	3	0	0	0	40	19	13	14	28	1	0	1	1127196167	6091
110113233	1	21	19.052	2	4	1	0	0	23	27	0	27	0	1	1	1	1322602625	6089
120110238	0	20	29.0698	3	3	0	0	0	20	16	21	15	18	1	0	1	1127196167	6088
120143074	0	20	20.0617	3	3	0	0	0	20	18	1	21	11	1	0	1	1127196167	6083
20132204012056	0	20	18.5185	1	4	0	0	0	31	18	13	23	10	1	0	1	1127196167	6082
2001567	0	20	23.5294	2	2	2	0	0	20	17	2	20	1	1	0	1	1127196167	6081
120102887	1	21	19.5312	3	2	0	0	0	20	18	2	9	21	1	0	1	1322602625	6078
2001680	0	20	17.9592	1	2	1	0	0	42	14	16	11	21	1	0	1	1127196167	6077
120111369	1	21	20.4294	3	4	0	0	0	19	23	11	18	3	1	0	1	1322602625	6075
2002960	1	24	20.8325	1	3	0	0	1	36	23	4	27	27	1	1	1	1310694850	6063
120142981	0	20	20.0155	4	4	0	0	0	30	12	21	99	99	0	0	1	1127196167	6061
2001187	1	21	17.9688	1	3	0	0	1	30	23	2	99	99	0	0	1	1322602625	6059
120150193	1	21	18.026	0	4	1	0	0	30	17	9	18	21	1	0	1	1322602625	6057
200185	0	20	21.2228	2	2	0	1	0	24	27	9	99	99	0	0	1	1127196167	6054
2002795	0	24	31.0204	4	3	2	0	0	14	27	0	99	99	0	0	1	1114205867	6053
81110500072	1	21	21.7079	2	3	0	0	0	20	22	2	99	99	0	0	1	1322602625	6052
20132204013026	1	21	18.2563	0	4	0	0	0	19	14	28	17	26	1	1	1	1322602625	6051
727	1	24	20.2848	4	4	2	0	1	15	25	0	19	2	1	1	1	1310694850	6051
110145135	1	21	19.7239	4	4	0	0	0	10	20	1	18	3	1	0	1	1322602625	6050
120140344	1	20	15.4183	3	4	0	0	0	22	20	12	18	13	1	1	1	1323685150	6048
1181	1	24	23.1911	1	4	2	0	0	20	10	17	9	40	1	0	1	1310694850	6047
120153009	1	21	17.9089	1	4	0	0	0	10	21	3	22	7	1	1	1	1322602625	6042
20132205011057	1	21	19.1953	3	4	1	0	0	22	22	16	24	9	1	1	1	1322602625	6041
120100042	1	21	19.5312	4	4	0	0	0	13	18	15	18	21	1	0	1	1322602625	6038
20132207031019	0	20	19.4674	3	3	1	0	0	21	26	13	15	19	1	0	1	1127196167	6024
2001710	0	21	17.7154	3	1	1	1	0	25	17	7	24	6	1	0	1	1128278692	6023
110140501	1	24	24.7721	1	4	0	0	0	28	17	38	99	99	0	0	1	1310694850	6021
2002471	0	32	25.8264	0	0	3	1	0	40	22	7	26	5	1	0	1	1070904867	6020
999	0	24	20.898	1	4	0	1	0	29	17	9	99	99	0	0	1	1114205867	6015
110150493	1	21	17.8465	3	2	0	0	0	11	27	2	99	99	0	0	1	1322602625	6014
121111000074	1	21	19.1001	3	3	1	0	0	23	24	9	99	99	0	0	1	1322602625	6013
2001313	1	20	24.1588	0	0	0	0	0	30	18	42	22	12	1	0	1	1323685150	6003
120153367	1	21	19.6283	3	4	0	0	0	17	17	6	20	11	1	0	1	1322602625	6001
120113015	0	21	24.8971	1	4	1	0	0	22	17	14	18	42	1	0	1	1128278692	5995
21100700059	1	21	21.0962	2	4	0	0	0	32	26	1	99	99	0	0	1	1322602625	5993
200467	0	20	24.6181	2	3	2	0	1	38	21	9	10	20	1	0	1	1127196167	5989
200131	0	21	21.4692	1	4	4	0	0	20	17	2	15	5	1	0	1	1128278692	5987
141100300010	1	21	18.5911	0	4	0	0	0	37	23	13	99	99	0	0	1	1322602625	5979
20079	0	20	18.0662	3	3	1	1	0	20	18	0	18	8	1	0	1	1127196167	5978
1335	0	24	21.9774	3	3	1	0	1	12	26	0	27	1	1	0	1	1114205867	5973
21100700030	1	21	20.7031	3	3	0	0	0	23	22	3	99	99	0	0	1	1322602625	5971
120153624	1	25	19.3962	3	2	0	0	1	30	5	25	18	21	1	0	1	1309612325	5970
2002384	0	20	19.0311	2	2	1	0	0	48	19	4	16	1	1	0	1	1127196167	5966
110100040	1	21	19.5312	1	2	1	0	0	30	20	1	99	99	0	1	1	1322602625	5965
20132206011003	1	21	18.591	2	2	2	1	0	47	18	21	13	32	1	0	1	1322602625	5964
120143716	1	20	29.7442	3	3	1	0	0	26	17	0	99	99	0	0	1	1323685150	5962
120113309	0	21	22.4088	3	4	0	0	0	16	24	9	23	7	1	1	1	1128278692	5961
2002898	0	24	20.7476	0	4	2	1	0	46	18	6	23	8	1	1	1	1114205867	5951
21110700076	1	20	19.3625	3	4	0	0	0	34	18	26	99	99	0	0	1	1323685150	5948
1283	1	24	20.2913	2	4	1	0	0	22	17	22	99	99	0	0	1	1310694850	5947
101120100232	1	21	23.1473	3	4	1	0	0	31	25	1	99	99	0	0	1	1322602625	5945
2002069	1	20	21.4844	0	0	0	0	0	99	10	99	23	26	1	0	1	1323685150	5943
120120259	1	21	19.4771	2	3	1	0	1	24	8	22	9	21	1	0	1	1322602625	5941
2001204	0	20	23.7812	4	4	2	0	0	20	26	4	17	18	1	0	1	1127196167	5938
20132217021052	0	20	20.7476	2	3	2	0	0	42	19	36	27	0	1	0	1	1127196167	5936
2002251	0	20	19.5918	4	3	4	0	1	23	19	2	16	0	1	1	1	1127196167	5927
20132210012012	0	20	18.0697	3	3	1	0	1	31	21	12	20	9	1	1	1	1127196167	5925
2001596	0	20	23.1983	4	1	1	0	0	20	24	2	10	14	1	0	1	1127196167	5920
120153604	1	21	23.0518	3	4	0	0	0	24	17	6	18	5	1	1	1	1322602625	5915
110143580	1	21	18.9619	0	4	4	0	0	20	27	0	18	20	1	1	1	1322602625	5914
120150191	1	21	18.5547	1	3	0	0	0	26	27	3	27	0	1	1	1	1322602625	5902
336	0	20	19.2302	2	2	2	1	1	30	18	42	21	0	1	0	1	1127196167	5894
2002364	1	21	18.75	1	3	1	0	0	50	27	0	99	99	0	0	1	1322602625	5893
286	0	20	21.1073	2	4	1	0	0	32	19	9	24	2	1	0	1	1127196167	5879
2003008	0	27	25.2595	4	3	1	0	0	24	18	0	99	99	0	0	1	1117453442	5877
862	0	20	27.4406	3	3	1	0	0	29	18	3	22	4	1	1	1	1127196167	5871
20132205021047	0	20	18.9866	4	4	3	1	0	15	22	3	23	3	1	0	1	1127196167	5869
91112023001	1	21	99	0	4	0	0	0	12	26	10	99	99	0	1	1	1322602625	5867
120140005	1	21	18.8652	3	3	0	0	0	21	27	6	99	99	0	1	1	1322602625	5860
110150490	1	21	16.5889	3	4	1	0	0	18	20	1	99	99	0	0	1	1322602625	5858
20132208031027	1	21	16.4366	4	4	1	0	0	27	18	13	17	24	1	0	1	1322602625	5855
41100400023	1	21	17.4472	2	4	0	0	0	23	24	8	99	99	0	1	1	1322602625	5854
110140568	1	21	18.424	2	2	0	0	0	18	23	2	18	2	1	0	1	1322602625	5853
120150190	1	21	20.0288	3	4	0	0	0	20	20	10	25	3	1	1	1	1322602625	5852
708	0	20	26.8745	4	4	4	1	0	10	27	39	99	99	0	0	1	1127196167	5843
120111594	0	20	20.4082	3	2	0	0	0	38	23	6	26	11	1	0	1	1127196167	5841
171112900127	1	21	19.2277	0	4	2	0	0	26	24	0	99	99	0	0	1	1322602625	5840
2001298	0	20	21.4476	3	3	3	1	1	28	21	0	27	1	1	1	1	1127196167	5828
2001549	0	20	23.6614	3	4	1	0	1	18	27	0	27	0	1	0	1	1127196167	5827
2001887	1	20	19.257	3	3	3	0	1	40	9	21	22	2	1	1	1	1323685150	5824
120141274	1	21	23.4375	2	4	0	0	1	27	27	1	99	99	0	0	1	1322602625	5821
2001587	0	20	20.984	4	3	0	0	0	28	25	6	17	9	1	1	1	1127196167	5819
200296	0	21	19.5918	2	2	1	0	0	32	27	0	99	99	0	0	1	1128278692	5818
141110300106	1	21	99	1	1	0	0	0	32	18	0	18	8	1	0	1	1322602625	5804
1219	0	25	27.7551	2	4	0	0	0	20	27	1	26	1	1	0	1	1115288392	5789
2001413	0	20	17.5056	3	4	1	0	0	11	24	1	27	0	1	0	1	1127196167	5786
1551	1	24	19.8141	2	2	2	0	0	20	18	0	18	0	1	1	1	1310694850	5784
120140492	1	21	21.4844	3	4	0	0	0	20	20	17	99	99	0	0	1	1322602625	5780
20132216021022	1	20	18.75	4	4	0	0	1	31	9	21	8	32	1	0	1	1323685150	5774
20132205021024	1	21	20.1733	3	3	1	0	0	35	13	10	12	9	1	0	1	1322602625	5774
110150192	1	21	18.132	2	2	0	0	0	26	18	9	19	10	1	0	1	1322602625	5772
200643	0	20	22.8571	3	4	0	0	1	20	26	1	21	3	1	0	1	1127196167	5763
121101000029	1	21	22.6562	1	2	0	0	1	13	17	8	99	99	0	0	1	1322602625	5762
120111666	1	21	18.424	2	1	0	0	0	25	18	3	19	2	1	0	1	1322602625	5762
120113280	1	20	19.5312	2	4	0	0	0	30	17	34	14	36	1	0	1	1323685150	5761
20132209031007	0	20	19.3337	2	1	2	1	0	43	19	25	13	13	1	0	1	1127196167	5753
2001990	0	20	20.4152	2	2	1	0	0	18	16	5	12	20	1	0	1	1127196167	5752
120140161	0	20	30.4218	3	3	1	0	0	21	15	22	1	40	1	0	1	1127196167	5750
20132205011012	0	20	24.7721	3	0	1	1	0	41	14	2	9	21	1	0	1	1127196167	5749
110154947	1	21	20.0288	2	4	0	0	0	20	27	0	27	0	1	0	1	1322602625	5748
2001814	1	21	19.9481	2	3	0	0	0	31	21	1	25	1	1	0	1	1322602625	5741
120192943	1	21	20.3125	3	2	0	0	0	18	26	5	20	10	1	0	1	1322602625	5740
1039	0	20	18.7242	3	4	0	0	0	20	20	7	25	2	1	0	1	1127196167	5736
120150188	1	21	18.4265	3	3	0	0	0	35	20	0	25	0	1	0	1	1322602625	5730
120141262	0	26	21.7051	2	3	0	0	0	17	18	2	99	99	0	0	1	1116370917	5729
120193585	0	25	23.9995	4	3	0	0	0	31	25	1	99	99	0	0	1	1115288392	5725
20132204011015	0	25	99	1	3	1	0	0	19	15	5	19	11	1	1	1	1115288392	5725
1211	1	24	19.5312	3	2	1	0	0	31	19	19	27	6	1	1	1	1310694850	5724
2001636	0	20	24.6755	2	3	2	0	0	23	27	5	27	2	1	0	1	1127196167	5719
20132205021042	0	20	19.257	3	1	2	1	0	20	18	15	27	0	1	0	1	1127196167	5717
2002350	1	21	18.0143	1	4	1	0	1	38	19	10	24	4	1	0	1	1322602625	5708
120113026	1	21	21.4844	4	4	0	0	0	20	19	9	18	0	1	1	1	1322602625	5707
121111000184	1	21	21.4844	3	4	1	0	0	40	18	10	17	12	1	0	1	1322602625	5700
20132213022006	0	20	19.8839	3	4	1	1	0	29	21	7	16	38	1	1	1	1127196167	5699
110154996	1	21	19.2336	3	4	0	0	0	15	19	5	27	2	1	0	1	1322602625	5691
2002896	1	26	19.052	1	1	0	0	0	30	15	17	99	99	0	0	1	1308529800	5685
20132213021012	0	20	20.7612	2	1	1	1	1	34	22	14	18	27	1	0	1	1127196167	5684
20132215021030	0	20	19.1406	3	4	2	0	0	36	16	33	17	33	1	0	1	1127196167	5683
120140585	1	21	21.0938	2	2	1	0	0	32	19	11	18	10	1	0	1	1322602625	5680
200475	1	21	26.2227	4	4	0	0	0	20	27	2	9	21	1	0	1	1322602625	5679
1151	1	25	18.3391	3	2	1	0	0	32	26	11	99	99	0	1	1	1309612325	5671
120141276	1	21	23.7387	2	4	0	0	0	17	27	0	99	99	0	0	1	1322602625	5666
2001432	0	20	19.1512	0	0	0	0	1	37	17	7	23	15	1	0	1	1127196167	5652
2002876	1	25	18.8189	4	4	4	1	0	10	27	0	18	3	1	1	1	1309612325	5642
120153724	1	21	19.1327	3	4	1	0	0	30	21	14	99	99	0	0	1	1322602625	5637
101110100064	1	21	17.5781	1	4	0	0	0	17	24	2	24	2	1	1	1	1322602625	5635
101120100241	0	20	17.9282	3	3	1	1	1	39	13	37	24	23	1	0	1	1127196167	5631
2001751	0	20	24.4193	3	3	1	0	0	26	17	3	16	4	1	0	1	1127196167	5626
141100300125	1	21	17.5781	1	0	0	0	0	20	18	4	99	99	0	0	1	1322602625	5625
20132201032014	1	21	20.9321	3	0	0	0	0	19	27	0	14	35	1	0	1	1322602625	5624
200164	0	21	21.6049	3	4	1	0	0	27	20	2	24	0	1	0	1	1128278692	5619
120110255	1	20	20.4382	2	2	0	0	0	22	27	0	22	1	1	0	1	1323685150	5612
20132201021049	1	21	24.0346	3	3	1	0	99	27	8	25	22	1	1	0	1	1322602625	5610
2002591	1	24	20.7612	1	1	0	0	0	30	16	6	19	3	1	1	1	1310694850	5606
1517	1	24	18.6453	3	3	0	0	0	21	20	0	18	2	1	0	1	1310694850	5604
200815	0	20	20.2812	2	4	1	0	0	28	21	15	12	27	1	0	1	1127196167	5595
2002856	1	24	18.7305	3	2	0	0	0	20	26	0	18	8	1	1	1	1310694850	5592
1003	0	29	23.6713	3	3	1	0	0	20	18	1	18	0	1	1	1	1119618492	5589
2002999	1	26	25.3906	0	0	0	0	0	46	22	25	11	30	1	0	1	1308529800	5585
20132202013049	1	21	22.7694	2	0	0	0	0	17	19	23	14	7	1	0	1	1322602625	5584
110123187	1	21	19.3625	1	1	0	0	0	30	27	6	27	0	1	0	1	1322602625	5583
2002231	1	20	19.3625	2	3	0	0	0	20	27	1	18	19	1	0	1	1323685150	5582
110110247	1	21	19.6283	4	3	0	0	0	22	18	10	18	15	1	0	1	1322602625	5581
20132205011055	0	20	20.0773	2	4	1	0	0	18	17	7	21	20	1	1	1	1127196167	5580
1060	0	17	20.4511	2	1	0	0	0	38	21	7	20	2	1	0	1	1123948592	5579
2002616	0	26	19.5918	4	4	0	0	0	10	27	3	99	99	0	0	1	1116370917	5578
120112907	0	20	23.7387	4	2	0	0	0	21	27	3	25	2	1	0	1	1127196167	5577
20132209022029	1	21	20.4294	0	2	0	0	0	47	3	39	5	32	1	0	1	1322602625	5575
200901	1	21	24.0344	2	3	0	0	1	23	27	4	27	9	1	0	1	1322602625	5574
110150271	0	22	19.5312	2	4	1	0	0	32	18	19	17	9	1	0	1	1129361217	5569
141100300127	1	21	22.0386	4	4	0	0	0	20	23	26	99	99	0	0	1	1322602625	5566
120113277	1	20	18.1955	3	4	0	0	0	15	27	1	26	3	1	0	1	1323685150	5565
120140539	1	21	25.3906	2	4	0	0	0	27	16	17	15	12	1	0	1	1322602625	5559
2001985	0	20	19.6232	4	4	4	0	0	21	27	0	27	1	1	1	1	1127196167	5553
1284	0	24	24.0569	1	4	0	0	0	37	22	10	26	8	1	0	1	1114205867	5552
558	0	20	18.5132	2	3	1	0	0	40	16	10	14	13	1	0	1	1127196167	5546
200230	0	21	16.5289	2	4	1	0	1	24	22	3	26	30	1	0	1	1128278692	5541
122121002037	1	24	19.5312	4	4	0	0	0	15	8	2	99	99	0	0	1	1310694850	5540
2001495	0	20	18.6453	1	4	2	0	1	40	15	14	20	7	1	0	1	1127196167	5533
20132204012001	0	21	25.42	1	4	1	0	0	46	13	36	11	26	1	0	1	1128278692	5526
122121002028	1	24	19.721	2	3	0	0	0	26	26	7	99	99	0	0	1	1310694850	5521
731	0	24	20.0474	3	3	1	1	0	20	27	1	27	0	1	0	1	1114205867	5520
494	1	24	20.5761	1	1	0	0	0	21	24	4	99	99	0	1	1	1310694850	5516
61111200027	1	21	20.8209	0	4	1	0	0	36	9	21	99	99	0	1	1	1322602625	5508
2001206	0	20	22.0932	3	3	1	0	1	10	25	0	18	11	1	0	1	1127196167	5506
120111379	1	20	20.3125	2	2	0	0	0	22	27	4	18	2	1	0	1	1323685150	5505
41100400068	1	21	18.3655	1	3	0	0	0	20	21	4	99	99	0	0	1	1322602625	5499
120140549	1	20	19.5312	3	3	1	0	0	39	23	13	99	99	0	0	1	1323685150	5498
120111224	1	21	18.0802	2	3	0	0	0	28	14	6	13	6	1	0	1	1322602625	5497
120193553	0	24	22.2041	4	4	0	0	0	20	26	0	99	99	0	0	1	1114205867	5496
2001477	0	20	17.9592	1	3	1	0	0	36	19	0	18	0	1	0	1	1127196167	5493
20132202011036	1	21	21.5019	3	2	0	0	1	38	15	6	18	0	1	0	1	1322602625	5492
20132207021014	1	21	19.7239	3	3	1	0	0	30	24	4	18	7	1	0	1	1322602625	5491
20132204012037	1	20	21.4844	1	4	0	0	1	25	23	2	18	9	1	0	1	1323685150	5489
20132210011043	0	20	18.5911	4	3	1	0	0	50	20	27	19	7	1	1	1	1127196167	5488
120111519	1	21	17.6309	3	4	0	0	0	16	25	3	23	4	1	0	1	1322602625	5486
200752	0	20	18.8092	3	4	2	1	1	37	23	22	18	39	1	0	1	1127196167	5484
120142982	0	20	20.0474	3	3	0	0	0	32	18	4	99	99	0	1	1	1127196167	5483
120153437	0	20	19.0311	2	3	1	0	0	20	27	2	15	37	1	0	1	1127196167	5482
200153	1	21	19.1001	4	4	0	0	1	27	25	0	27	5	1	0	1	1322602625	5476
20132207021015	1	21	21.2279	3	3	0	0	99	28	19	5	15	11	1	0	1	1322602625	5469
110113385	1	21	22.2656	4	3	0	0	0	10	18	2	18	2	1	1	1	1322602625	5468
110143437	1	21	28.9341	3	3	0	0	0	20	18	2	18	0	1	0	1	1322602625	5465
121111000118	0	20	22.6422	2	2	3	0	1	35	18	38	99	99	0	1	1	1127196167	5464
141100300003	1	21	23.5078	0	2	0	0	0	26	27	12	99	99	0	0	1	1322602625	5460
2001907	1	21	20.8325	3	1	0	0	0	16	18	32	27	27	1	1	1	1322602625	5459
20132207061012	1	20	18.5901	3	3	3	0	0	20	27	0	99	99	0	0	1	1323685150	5458
200485	0	20	21.048	1	2	1	0	0	33	18	3	24	2	1	1	1	1127196167	5457
120153066	1	21	18.2899	4	3	0	0	0	14	18	7	6	8	1	1	1	1322602625	5452
110140281	1	21	23.3067	3	2	2	0	0	22	17	12	99	99	0	0	1	1322602625	5444
121101000085	1	21	16.8242	3	2	1	0	0	35	22	8	99	99	0	0	1	1322602625	5443
1338	1	24	18.5901	1	4	0	0	0	26	18	12	99	99	0	0	1	1310694850	5442
101120100098	1	21	19.3625	2	2	0	0	0	42	12	99	99	99	0	0	1	1322602625	5437
1499	1	24	19.1406	1	4	0	0	0	18	17	4	27	0	1	1	1	1310694850	5434
161123100090	1	21	22.8928	3	4	0	0	0	34	17	4	24	2	1	0	1	1322602625	5431
2002975	0	26	24.2123	4	4	4	1	1	22	9	21	8	9	1	0	1	1116370917	5430
2003021	1	24	19.1406	3	1	0	0	0	18	24	1	99	99	0	0	1	1310694850	5428
120113267	0	20	20.0617	3	1	1	0	0	26	20	14	21	12	1	0	1	1127196167	5427
20132205011006	0	20	23.9995	3	4	2	0	0	43	10	10	27	42	1	0	1	1127196167	5426
167123100086	1	20	19.052	2	2	0	0	0	33	14	14	99	99	0	1	1	1323685150	5425
200974	1	21	22.5827	3	3	3	0	1	40	18	8	27	0	1	1	1	1322602625	5424
200741	0	20	19.6232	0	0	1	1	1	37	18	0	18	42	1	0	1	1127196167	5422
1375	1	25	18.8588	1	3	0	0	0	20	23	6	99	99	0	1	1	1309612325	5418
920	0	20	20.5714	2	3	1	0	0	30	21	5	19	0	1	0	1	1127196167	5414
20132216011048	0	20	28.7197	4	4	4	1	0	60	18	14	15	33	1	1	1	1127196167	5400
13	0	20	21.2245	3	4	2	1	0	34	18	11	22	23	1	0	1	1127196167	5398
110113391	1	21	18.1449	2	3	0	0	0	24	26	2	27	0	1	0	1	1322602625	5391
200829	0	20	23.04	3	4	1	0	0	25	25	0	17	1	1	0	1	1127196167	5388
200946	1	21	21.2031	3	4	1	0	0	30	17	2	13	3	1	0	1	1322602625	5387
20132209011035	0	20	19.9594	4	4	99	0	0	29	99	99	18	99	1	0	1	1127196167	5383
110154902	0	20	25.1808	1	3	0	0	0	20	21	15	17	4	1	0	1	1127196167	5381
101110100174	1	20	23.0518	2	3	1	0	0	27	18	3	99	99	0	1	1	1323685150	5376
141110300089	1	21	18.6709	4	3	0	0	0	44	19	6	99	99	0	0	1	1322602625	5374
122121002044	1	24	18.4911	1	4	0	0	0	17	27	8	99	99	0	1	1	1310694850	5374
2002803	0	25	19.3772	1	1	1	1	0	26	9	21	99	99	0	0	1	1115288392	5367
20132216011034	1	20	20.3954	3	3	1	0	1	41	16	12	15	11	1	0	1	1323685150	5366
20132208011004	1	21	18.0697	1	0	0	0	0	26	17	10	11	1	1	0	1	1322602625	5365
120111401	1	21	21.2585	3	3	0	0	0	11	23	2	18	11	1	0	1	1322602625	5362
141100300099	1	21	99	2	3	0	0	0	47	22	8	99	99	0	1	1	1322602625	5361
2001485	0	20	21.4533	3	4	1	1	0	19	25	0	22	2	1	0	1	1127196167	5359
436	1	20	21.0828	3	4	0	0	0	36	19	16	99	99	0	0	1	1323685150	5356
2002954	0	26	21.2585	3	4	1	0	1	10	27	1	27	0	1	0	1	1116370917	5354
2001124	0	20	17.5064	3	4	1	0	0	24	20	0	18	1	1	0	1	1127196167	5351
200568	0	20	22.8571	1	3	0	1	1	22	18	4	27	0	1	0	1	1127196167	5349
246	0	20	20.1995	3	2	3	0	0	33	18	26	20	2	1	0	1	1127196167	5348
121101000036	1	24	15.5709	4	4	1	0	0	33	21	5	99	99	0	0	1	1310694850	5347
120193705	1	25	20.1348	3	3	0	0	0	30	19	4	27	1	1	0	1	1309612325	5346
2001998	0	20	18.937	4	4	1	0	0	29	27	3	21	16	1	0	1	1127196167	5344
171112900133	1	21	17.5064	2	3	1	0	0	26	27	3	99	99	0	0	1	1322602625	5340
2002670	1	25	20.4491	3	3	0	0	0	18	17	1	27	2	1	1	1	1309612325	5337
20132215031050	1	21	20.4491	3	4	0	0	1	35	24	10	20	22	1	0	1	1322602625	5335
478	0	20	20.3052	2	4	2	0	0	18	8	17	12	5	1	1	1	1127196167	5332
20132204032028	1	21	17.4044	2	4	0	0	0	35	12	19	17	26	1	0	1	1322602625	5324
2002015	1	20	15.9439	1	4	1	1	0	10	15	0	25	1	1	0	1	1323685150	5316
2002899	1	26	22.6562	1	1	1	0	0	20	9	4	99	99	0	0	1	1308529800	5315
110144977	1	21	20.8933	0	4	0	0	0	37	21	9	27	0	1	0	1	1322602625	5313
2001001	1	21	22.0317	2	1	1	0	0	26	10	3	18	38	1	0	1	1322602625	5312
120111333	1	20	19.0071	4	3	0	0	1	21	18	4	19	1	1	0	1	1323685150	5304
110143306	1	21	19.3772	1	2	0	0	0	22	18	19	19	9	1	0	1	1322602625	5303
110142913	1	21	16.3265	2	3	0	0	0	25	17	12	18	9	1	0	1	1322602625	5302
20132216011024	1	21	17.4818	3	4	0	0	0	40	1	25	13	31	1	1	1	1322602625	5301
120121588	1	21	21.3675	3	4	0	0	1	20	21	0	18	0	1	0	1	1322602625	5299
2002130	1	21	16.5607	2	4	0	0	1	26	26	2	9	21	1	1	1	1322602625	5295
2001419	0	22	21.2228	3	2	1	0	0	24	26	3	27	0	1	0	1	1129361217	5292
2002144	1	20	18.7328	3	4	1	0	1	20	18	20	11	15	1	0	1	1323685150	5291
20132206041009	1	21	99	2	3	0	0	0	23	21	2	25	52	1	0	1	1322602625	5289
41100400073	1	21	19.5312	0	4	0	0	0	27	22	13	99	99	0	0	1	1322602625	5286
1096	1	21	18.3594	3	4	0	0	0	21	22	12	12	1	1	1	1	1322602625	5285
110140545	1	21	23.5883	1	1	1	0	0	30	9	21	18	21	1	0	1	1322602625	5282
20132208021045	1	21	25.9516	3	3	1	0	1	25	24	0	99	99	0	1	1	1322602625	5280
120153354	1	20	19.1953	2	3	1	0	0	48	16	38	26	9	1	0	1	1323685150	5276
51110200088	1	21	19.6283	1	2	1	0	0	10	16	17	99	99	0	0	1	1322602625	5275
110100087	1	21	20.202	2	2	0	0	0	20	22	6	27	2	1	0	1	1322602625	5274
200479	0	20	20.2336	4	4	4	1	0	10	27	0	16	18	1	0	1	1127196167	5270
110140469	1	21	20.5191	2	2	2	0	1	40	27	4	99	99	0	0	1	1322602625	5266
120150362	1	20	17.6309	2	4	0	0	0	16	17	12	17	15	1	0	1	1323685150	5265
2001120	0	20	18.7242	2	2	2	1	1	18	21	4	27	11	1	0	1	1127196167	5263
20132206031046	1	20	19.4734	3	2	0	0	0	28	24	16	22	8	1	1	1	1323685150	5261
990	0	20	29.2633	4	3	2	0	0	20	22	1	27	1	1	1	1	1127196167	5258
2002791	1	25	22.6562	4	4	1	0	0	20	18	21	26	18	1	0	1	1309612325	5255
20132207041004	0	20	20.898	1	4	1	0	0	26	17	11	18	2	1	0	1	1127196167	5254
20132205031042	1	21	17.8506	3	3	0	0	0	15	15	2	18	15	1	0	1	1322602625	5247
200564	0	20	17.7557	3	4	2	0	0	31	20	1	19	2	1	0	1	1127196167	5242
20132206041004	1	21	21.6713	3	0	0	0	0	50	21	20	2	33	1	0	1	1322602625	5241
120153061	1	21	23.0518	2	4	0	0	0	22	20	14	24	15	1	0	1	1322602625	5240
120101491	1	21	20.2222	4	3	1	0	0	16	21	5	24	2	1	0	1	1322602625	5238
200719	0	20	18.726	2	3	0	0	0	10	24	0	27	42	1	1	1	1127196167	5237
1407	1	24	19.5312	2	2	0	0	0	23	27	4	99	99	0	0	1	1310694850	5236
20132208041004	0	20	17.5556	2	3	2	0	0	31	21	9	99	99	0	0	1	1127196167	5234
20132215031025	0	20	20.2812	3	2	1	0	0	37	16	3	20	1	1	0	1	1127196167	5230
20132202031009	1	20	17.8465	3	1	0	0	0	10	13	0	19	12	1	0	1	1323685150	5222
121111000204	0	20	17.3604	4	4	1	0	1	99	15	32	99	99	0	0	1	1127196167	5215
2002119	1	18	17.3604	2	4	0	0	0	37	20	1	23	6	1	0	1	1317190000	5210
122121002006	0	24	21.1454	1	2	0	0	0	40	13	34	99	99	0	0	1	1114205867	5207
1493	0	24	17.9592	2	3	0	0	0	23	19	2	25	1	1	0	1	1114205867	5206
200663	1	21	16.6493	1	4	0	0	1	31	13	15	19	7	1	0	1	1322602625	5205
20132208031035	1	20	18.2563	0	4	0	0	0	31	22	14	22	3	1	0	1	1323685150	5202
120140176	1	20	20.679	4	4	1	0	0	29	18	7	19	4	1	0	1	1323685150	5200
2001171	0	20	24.1115	2	4	2	1	1	30	0	0	18	31	1	0	1	1127196167	5199
2002970	0	24	22.5981	4	4	2	0	0	20	27	2	18	6	1	0	1	1114205867	5195
120140182	1	21	18.75	2	2	0	0	0	30	27	63	0	0	1	0	1	1322602625	5189
120111677	1	21	21.0077	3	2	0	0	0	13	27	1	27	0	1	0	1	1322602625	5188
849	1	23	22.5827	2	3	1	0	0	22	26	2	99	99	0	1	1	1320437575	5187
200437	1	21	16.7969	3	4	1	0	0	23	27	0	19	25	1	0	1	1322602625	5185
1506	1	26	17.1468	1	3	0	0	0	40	20	5	99	99	0	0	1	1308529800	5184
200270	0	20	19.9481	1	1	1	0	0	42	12	5	13	7	1	0	1	1127196167	5182
2002590	1	25	22.1003	2	2	0	0	0	10	27	12	7	11	1	1	1	1309612325	5176
1025	0	24	18.5185	1	1	0	0	0	20	21	3	99	99	0	0	1	1114205867	5173
91112026035	1	21	99	2	3	0	0	1	37	15	19	99	99	0	0	1	1322602625	5172
120113208	0	21	20.2643	4	2	0	0	0	26	16	13	17	3	1	0	1	1128278692	5170
120110114	1	21	21.0772	3	1	0	0	0	10	26	17	99	99	0	0	1	1322602625	5169
120111330	0	20	24.0317	4	2	0	0	0	27	17	2	99	99	0	1	1	1127196167	5167
200535	0	20	22.5981	2	3	3	0	1	21	18	2	18	2	1	0	1	1127196167	5164
151110900006	0	20	18.3145	3	3	0	0	0	22	18	14	99	99	0	0	1	1127196167	5158
171112900143	1	21	19.9219	2	3	0	0	0	21	25	2	25	6	1	0	1	1322602625	5155
20132208041033	0	21	19.9573	2	3	1	0	0	36	20	37	18	4	1	0	1	1128278692	5153
200818	0	17	20.7476	4	4	4	1	0	24	27	0	25	1	1	0	1	1123948592	5152
20132208011035	0	20	18.5178	2	3	0	0	1	31	22	1	18	5	1	0	1	1127196167	5151
203	0	20	17.5771	3	4	0	0	0	20	20	9	16	12	1	0	1	1127196167	5151
20132211031015	1	20	20.83	3	1	0	0	1	24	16	19	12	23	1	0	1	1323685150	5150
151120900025	1	21	22.4813	3	2	0	0	0	21	18	6	16	3	1	0	1	1322602625	5147
200421	0	20	21.8871	4	4	1	0	0	19	27	0	17	0	1	0	1	1127196167	5145
2002783	0	24	24.4898	4	4	4	0	1	10	27	0	99	99	0	0	1	1114205867	5142
2002557	1	25	17.1875	3	1	0	0	0	18	27	2	26	1	1	0	1	1309612325	5139
2002846	0	25	24.8356	4	4	2	1	0	15	27	3	11	27	1	0	1	1115288392	5137
110153457	1	21	21.299	3	4	0	0	1	20	27	1	27	3	1	0	1	1322602625	5134
20132201012001	1	20	20.7031	3	3	0	0	0	29	19	7	18	0	1	0	1	1323685150	5130
2002477	1	26	19.487	1	2	0	0	0	20	27	0	26	0	1	1	1	1308529800	5129
2001779	0	21	23.9395	1	4	1	1	0	47	19	5	23	5	1	0	1	1128278692	5124
2002248	1	20	17.9688	2	4	0	0	0	19	13	0	15	2	1	0	1	1323685150	5121
2002258	1	21	17.5781	1	4	0	0	1	31	19	11	16	13	1	1	1	1322602625	5117
110153354	1	21	21.7555	3	4	1	0	0	24	26	3	18	0	1	1	1	1322602625	5116
20132207051022	0	20	20.9573	2	4	1	0	1	33	19	5	19	1	1	1	1	1127196167	5110
2002600	0	24	19.8347	2	4	2	0	0	40	20	4	18	5	1	0	1	1114205867	5108
2001953	1	21	21.2585	4	4	1	0	0	20	27	0	27	0	1	0	1	1322602625	5102
110153656	1	21	18.3594	3	4	0	0	0	10	27	1	27	0	1	0	1	1322602625	5101
121111000034	1	21	19.5312	1	4	0	0	0	32	18	99	26	2	1	0	1	1322602625	5100
20132206041030	1	21	19.9481	3	1	0	0	0	30	23	4	24	0	1	0	1	1322602625	5098
121101000134	0	21	23.8367	4	3	1	0	0	17	25	0	99	99	0	1	1	1128278692	5095
110153511	1	21	21.7738	1	4	0	0	0	26	25	3	27	2	1	0	1	1322602625	5083
20132204013007	0	20	20.0617	3	4	0	0	0	23	25	11	99	99	0	0	1	1127196167	5079
120140476	0	20	28.7347	3	4	1	0	0	29	19	9	27	1	1	0	1	1127196167	5077
120101482	1	20	19.2894	4	4	1	0	0	22	24	0	22	1	1	0	1	1323685150	5076
1083	0	20	23.6203	3	3	1	1	1	28	27	1	9	23	1	1	1	1127196167	5073
121111000181	0	20	19.4094	2	2	2	1	0	35	15	0	18	3	1	1	1	1127196167	5072
200977	0	20	19.9594	1	3	1	0	1	34	27	0	13	6	1	0	1	1127196167	5069
2001627	0	20	26.8923	3	3	3	0	0	31	19	5	15	7	1	0	1	1127196167	5066
151120900014	0	20	21.1389	2	2	1	0	0	20	26	2	18	4	1	0	1	1127196167	5065
41110400024	0	21	30.7787	1	3	1	0	0	26	22	3	18	2	1	0	1	1128278692	5061
121121000031	1	21	23.2335	3	2	0	0	0	25	12	22	15	16	1	0	1	1322602625	5058
171112900100	1	21	18.1252	2	2	0	0	0	22	22	4	99	99	0	0	1	1322602625	5056
1190	0	27	18.0785	3	3	0	0	0	20	18	12	26	12	1	0	1	1117453442	5055
110153162	1	21	20.6297	0	4	0	0	0	36	17	11	99	99	0	0	1	1322602625	5035
120123292	1	21	19.3821	2	4	0	0	0	27	27	0	18	0	1	0	1	1322602625	5033
121111000055	1	21	15.8169	1	3	2	0	0	32	27	5	25	2	1	1	1	1322602625	5027
274	0	20	19.3337	3	3	1	0	0	31	23	2	19	1	1	1	1	1127196167	5025
120140486	1	21	18.5901	2	4	0	0	0	35	19	5	23	2	1	0	1	1322602625	5022
2003010	0	24	21.4533	3	4	2	1	0	20	27	0	99	99	0	0	1	1114205867	5020
110153079	0	24	22.1591	4	4	0	1	0	29	18	12	99	99	0	0	1	1114205867	5015
2002454	0	20	25.4017	0	4	0	0	1	16	9	27	4	30	1	0	1	1127196167	5010
120110082	1	21	22.1003	2	4	0	0	0	12	25	5	18	3	1	0	1	1322602625	5005
110190120	1	23	19.0443	1	4	0	0	0	20	18	0	99	99	0	0	1	1320437575	5000
200279	0	20	18.8189	3	3	1	0	0	41	26	9	99	99	0	0	1	1127196167	4999
200213	0	20	21.4692	3	4	2	0	0	27	16	11	14	0	1	0	1	1127196167	4998
120140400	1	21	16.6335	2	4	0	0	0	30	18	13	9	21	1	0	1	1322602625	4996
120141272	1	21	18.75	2	4	0	0	0	38	12	15	18	10	1	1	1	1322602625	4995
2002239	1	21	25.5296	2	4	1	0	0	34	20	24	25	3	1	0	1	1322602625	4994
120143576	0	21	23.0546	3	4	1	0	0	27	18	15	18	6	1	0	1	1128278692	4991
61111200014	1	21	20.7031	3	3	0	0	0	29	20	1	99	99	0	1	1	1322602625	4990
1004	0	24	19.7232	2	4	1	0	0	24	19	3	99	99	0	0	1	1114205867	4987
200861	1	21	19.4771	3	4	1	0	0	24	25	2	24	1	1	0	1	1322602625	4978
122121002068	1	24	23.03	1	4	0	0	0	26	17	3	99	99	0	1	1	1310694850	4977
2001172	0	20	21.7738	2	3	1	0	0	34	19	4	17	6	1	0	1	1127196167	4970
171112900156	1	20	17.1875	2	3	0	0	0	34	22	2	99	99	0	0	1	1323685150	4968
81110500168	1	21	20.1951	2	4	0	0	0	24	17	12	99	99	0	0	1	1322602625	4967
2001747	0	20	17.9151	0	4	2	0	0	27	19	0	26	10	1	0	1	1127196167	4963
20132202012045	1	20	19.6283	4	3	3	1	1	30	0	44	20	1	1	0	1	1323685150	4962
313	0	20	23.1206	4	4	0	0	0	20	17	1	14	10	1	0	1	1127196167	4960
121111000096	1	21	20.5693	4	3	0	0	1	33	27	2	99	99	0	1	1	1322602625	4953
41110400097	1	21	17.1875	1	4	2	1	0	32	26	1	18	24	1	1	1	1322602625	4952
2002848	0	24	24.4898	2	1	1	1	0	20	20	4	19	5	1	0	1	1114205867	4943
120112929	1	21	20.5693	2	3	2	0	0	20	18	21	18	18	1	1	1	1322602625	4942
120113213	0	21	16.9753	3	4	2	0	0	12	24	4	27	5	1	0	1	1128278692	4940
200254	1	21	19.5312	3	4	1	0	1	38	26	14	27	8	1	0	1	1322602625	4937
2001219	0	20	29.3848	0	0	0	0	1	60	27	0	26	9	1	1	1	1127196167	4933
101110100144	1	21	19.487	3	4	2	0	0	30	17	2	19	7	1	1	1	1322602625	4932
120123033	1	21	17.3604	4	2	0	0	1	40	24	13	18	23	1	0	1	1322602625	4930
121101000046	1	21	18.3594	3	3	0	0	1	37	16	1	99	99	0	1	1	1322602625	4929
120153733	1	21	18.1449	3	1	1	0	0	33	26	1	99	99	0	0	1	1322602625	4928
20132206011045	0	20	19.0194	1	3	0	1	1	43	18	36	27	63	1	0	1	1127196167	4924
20132209031014	1	21	17.1875	4	4	0	0	1	29	23	1	27	1	1	0	1	1322602625	4923
20132208041027	0	20	18.8707	3	4	1	0	0	32	19	5	18	9	1	0	1	1127196167	4916
122121002047	0	25	22.4913	3	4	1	0	0	25	21	6	99	99	0	1	1	1115288392	4915
121121000188	0	20	23.5102	2	4	1	0	0	20	18	42	20	4	1	0	1	1127196167	4914
20132206041021	0	20	99	1	1	1	0	0	26	11	24	9	31	1	0	1	1127196167	4913
2001200	0	20	20.5151	0	3	1	1	0	45	12	36	13	27	1	0	1	1127196167	4912
2001972	1	18	19.9594	4	4	0	0	0	20	26	2	23	0	1	0	1	1317190000	4911
120112905	0	20	24.1517	2	4	0	0	0	20	20	0	99	99	0	1	1	1127196167	4909
20132205032049	1	21	15.625	1	2	0	0	1	37	20	17	19	8	1	0	1	1322602625	4908
2003016	1	24	19.2894	1	3	1	0	0	17	27	0	99	99	0	1	1	1310694850	4902
122121002067	1	24	21.6041	2	2	1	0	0	24	25	9	99	99	0	1	1	1310694850	4902
2002113	1	21	20.9572	1	3	0	0	1	28	22	8	17	19	1	0	1	1322602625	4901
1249	1	25	20.7008	3	4	1	0	0	24	21	3	27	3	1	0	1	1309612325	4900
2002650	0	32	21.6049	4	1	1	0	1	20	25	4	99	99	0	1	1	1070904867	4899
120113219	1	20	19.5717	3	3	0	0	0	32	22	7	23	4	1	0	1	1323685150	4897
120150290	1	21	19.2234	2	1	1	0	0	31	23	10	20	7	1	0	1	1322602625	4893
2001004	1	25	19.6283	1	2	0	0	1	22	25	3	25	3	1	1	1	1309612325	4887
120153643	0	20	22.4913	4	4	0	0	0	22	21	17	23	16	1	0	1	1127196167	4885
2002550	0	25	21.2245	1	4	2	0	0	24	23	1	18	25	1	0	1	1115288392	4884
171112900085	1	21	18.8189	2	3	0	0	0	19	18	0	99	99	0	0	1	1322602625	4877
2001157	0	20	24.4898	4	4	2	0	0	42	23	0	99	99	0	1	1	1127196167	4876
20132216031049	1	21	19.7239	2	3	1	0	1	36	13	22	13	26	1	0	1	1322602625	4875
120153656	1	21	24.6548	1	2	0	0	1	20	18	5	19	2	1	0	1	1322602625	4871
41110400037	1	21	22.3081	1	4	0	0	0	40	27	0	99	99	0	0	1	1322602625	4868
20132213021010	1	21	15.4006	1	2	0	0	0	17	26	0	25	0	1	0	1	1322602625	4862
1102	0	20	21.2245	4	4	1	0	1	25	20	3	9	21	1	0	1	1127196167	4860
20081	0	20	20.3074	1	3	1	0	0	30	22	0	19	0	1	0	1	1127196167	4859
122121002051	0	24	23.3067	0	4	1	0	0	28	13	99	99	99	0	0	1	1114205867	4856
815	0	24	21.7776	3	4	1	0	0	28	21	1	99	99	0	1	1	1114205867	4856
2001158	0	20	18.5568	2	4	2	0	0	31	27	4	21	6	1	1	1	1127196167	4852
101120100170	0	20	19.8177	4	4	2	1	0	17	26	5	99	99	0	0	1	1127196167	4851
1401	0	17	21.7181	3	4	1	0	1	25	27	1	99	99	0	0	1	1123948592	4850
20132204012014	1	21	18.8588	4	2	0	0	1	27	22	8	18	3	1	1	1	1322602625	4846
120110058	0	20	18.7175	2	4	1	0	0	25	12	11	12	24	1	0	1	1127196167	4845
20132201032022	1	21	18.75	2	4	1	0	0	33	22	3	15	20	1	0	1	1322602625	4843
1348	1	24	18.424	2	3	1	0	0	36	17	6	17	0	1	1	1	1310694850	4838
120140569	1	20	20.4294	3	4	0	0	0	10	22	11	99	99	0	0	1	1323685150	4836
120101326	1	20	18.4265	4	4	0	0	0	26	16	10	99	99	0	0	1	1323685150	4835
20132213011056	1	21	22.2222	3	2	0	0	0	28	15	3	13	3	1	0	1	1322602625	4830
2003003	1	27	20.7008	2	4	0	0	1	24	25	1	99	99	0	1	1	1307447275	4829
171112900103	1	21	20.7031	2	4	0	0	0	18	17	1	99	99	0	0	1	1322602625	4827
1413	1	24	20.7008	3	4	1	0	0	21	17	1	99	99	0	0	1	1310694850	4823
2002793	0	24	20.9024	2	4	2	1	1	25	27	0	22	0	1	1	1	1114205867	4819
1483	1	24	19.5717	3	4	0	0	0	21	26	3	26	4	1	1	1	1310694850	4818
200839	0	20	23.8751	4	4	2	0	0	16	15	4	12	6	1	0	1	1127196167	4808
120140016	1	21	18.7783	4	4	0	0	0	18	19	8	99	99	0	0	1	1322602625	4805
20132204012044	0	20	19.5312	3	0	0	0	0	35	19	11	13	23	1	0	1	1127196167	4804
20132202021035	0	20	19.3792	3	2	2	0	0	22	22	5	18	31	1	0	1	1127196167	4802
101110100115	1	21	19.4674	3	4	1	0	0	18	21	10	99	99	0	0	1	1322602625	4799
1326	1	24	17.6254	2	4	0	0	0	11	25	3	26	2	1	1	1	1310694850	4794
71100800018	1	21	99	3	4	0	0	0	30	22	8	99	99	0	1	1	1322602625	4793
111110600086	1	21	21.0938	2	4	0	0	0	30	18	14	20	9	1	0	1	1322602625	4791
121101000011	1	24	17.9592	1	2	0	0	0	47	27	1	99	99	0	0	1	1310694850	4790
20132208011059	1	21	20.0288	3	4	1	1	1	29	27	13	23	0	1	0	1	1322602625	4787
51110200017	1	21	19.9219	2	3	1	0	0	22	21	1	99	99	0	1	1	1322602625	4785
200381	1	21	21.3039	1	3	0	0	0	20	13	0	9	8	1	0	1	1322602625	4785
110150419	1	24	17.5781	2	4	0	0	0	29	25	1	26	1	1	0	1	1310694850	4781
200659	0	20	23.5898	4	4	0	0	0	30	27	3	27	0	1	0	1	1127196167	4772
20132205032034	0	21	18.7242	1	1	0	0	0	31	2	14	16	17	1	0	1	1128278692	4770
120153391	1	21	20.4152	2	4	0	0	1	21	18	18	99	99	0	0	1	1322602625	4769
20132208031055	0	21	22.4913	4	3	1	0	0	40	19	4	27	4	1	0	1	1128278692	4762
2001713	0	21	24.841	1	1	1	1	1	28	27	21	26	40	1	0	1	1128278692	4749
2002966	1	24	22.2656	4	4	0	0	1	20	21	1	11	7	1	1	1	1310694850	4746
1412	1	24	17.1563	1	4	0	0	0	31	23	1	99	99	0	0	1	1310694850	4745
2002660	1	27	19.4674	2	2	1	0	1	32	13	4	7	16	1	0	1	1307447275	4744
110154903	0	24	20.8308	3	1	1	0	0	40	27	0	18	6	1	0	1	1114205867	4740
101120100120	1	20	18.8189	3	3	0	0	1	30	19	13	99	99	0	0	1	1323685150	4725
2001892	0	20	26.0617	3	3	3	0	0	34	18	21	19	50	1	0	1	1127196167	4721
2002160	1	20	19.1001	0	2	0	0	0	24	19	10	10	17	1	0	1	1323685150	4717
2001965	1	21	18.9866	2	2	0	0	0	20	26	6	27	6	1	0	1	1322602625	4711
2001826	0	20	18.3768	4	4	2	0	0	29	19	0	18	0	1	1	1	1127196167	4709
20132205041048	0	20	17.9931	3	4	1	1	0	38	13	32	18	21	1	0	1	1127196167	4703
120143189	1	21	20.5499	4	1	1	0	1	30	22	1	99	99	0	0	1	1322602625	4700
110150294	1	21	19.2894	3	4	0	0	0	43	18	6	27	8	1	0	1	1322602625	4690
161123100099	1	99	19.5312	2	3	0	0	0	34	25	17	99	99	0	0	1	1333427875	4679
2001859	1	24	20.202	3	4	0	0	0	26	20	4	27	3	1	1	1	1310694850	4678
2001096	0	20	23.03	1	3	1	1	0	43	10	16	16	6	1	0	1	1127196167	4676
2001651	0	20	15.4959	3	3	1	0	0	21	21	7	18	8	1	0	1	1127196167	4672
110150023	1	21	21.3039	2	3	0	0	0	23	19	8	99	99	0	0	1	1322602625	4665
1243	0	24	22.5981	1	0	1	1	1	36	17	31	99	99	0	1	1	1114205867	4661
120143175	0	20	20.2449	2	4	4	0	0	25	10	26	26	28	1	0	1	1127196167	4654
623	0	20	20.7612	2	3	1	0	1	37	18	21	18	11	1	0	1	1127196167	4650
120153548	0	20	24.2215	4	4	0	0	0	20	27	2	23	9	1	0	1	1127196167	4643
2001326	0	20	35.2617	3	4	1	0	0	38	25	4	17	21	1	0	1	1127196167	4632
120140010	1	21	23.4375	1	4	2	0	0	15	11	27	13	8	1	0	1	1322602625	4629
120141275	1	21	16.7969	3	3	0	0	0	10	19	3	99	99	0	0	1	1322602625	4617
110113242	1	21	17.5781	3	4	0	0	0	13	20	9	23	1	1	1	1	1322602625	4614
141100300100	1	21	99	3	3	0	0	0	20	18	8	99	99	0	0	1	1322602625	4613
121111000156	1	21	19.7133	2	3	0	0	0	33	25	9	22	2	1	1	1	1322602625	4611
91112021001	1	21	19.0039	1	4	0	0	0	34	26	10	18	9	1	0	1	1322602625	4609
110140311	1	21	20.0773	3	4	0	0	0	16	21	0	22	2	1	0	1	1322602625	4604
200493	0	20	22.694	4	1	1	1	1	25	16	24	18	10	1	1	1	1127196167	4603
1318	0	24	21.2031	2	4	1	0	0	28	25	1	99	99	0	0	1	1114205867	4595
101110100059	0	20	21.3382	2	4	1	0	0	32	15	7	99	99	0	1	1	1127196167	4594
120143148	1	21	20.2848	3	3	0	0	0	20	18	9	99	99	0	0	1	1322602625	4591
110180075	1	21	19.1953	1	3	1	0	0	26	21	3	26	12	1	0	1	1322602625	4591
20132205011028	0	20	22.0386	4	4	0	0	0	54	24	2	26	0	1	0	1	1127196167	4588
200320	1	21	16.5289	2	2	0	0	0	28	22	6	16	6	1	1	1	1322602625	4577
2002551	1	25	17.5781	1	4	0	0	1	22	13	8	27	1	1	0	1	1309612325	4573
200876	0	20	19.9184	3	3	1	0	0	25	27	0	27	1	1	0	1	1127196167	4568
81110500030	0	20	23.3747	3	4	0	0	0	20	14	99	99	99	0	0	1	1127196167	4566
2001679	0	20	21.2228	4	1	4	1	1	38	12	29	25	8	1	0	1	1127196167	4561
2002780	0	29	21.6049	4	4	4	1	0	10	27	0	99	99	0	0	1	1119618492	4553
1110	0	99	23.1834	3	4	1	0	1	37	24	2	27	6	1	1	1	1004870842	4548
200198	0	20	20.4382	4	2	3	0	1	30	18	10	20	5	1	0	1	1127196167	4547
110113395	1	21	21.3382	3	3	0	0	0	29	26	4	26	1	1	0	1	1322602625	4526
2002991	1	24	20.3074	2	4	2	0	0	20	16	20	20	12	1	1	1	1310694850	4523
110113203	1	21	18.6453	2	2	0	0	0	31	24	2	24	1	1	0	1	1322602625	4521
200253	0	20	21.4533	3	1	1	1	1	21	24	10	27	0	1	1	1	1127196167	4519
20132213021054	0	20	19.5965	3	4	1	1	0	27	24	7	27	52	1	0	1	1127196167	4518
110143342	1	21	19.2837	3	3	0	0	0	35	20	4	19	2	1	0	1	1322602625	4514
2001165	0	21	21.2245	4	4	0	1	0	10	27	0	27	22	1	0	1	1128278692	4509
2002265	1	21	18.5901	2	4	4	0	0	20	27	0	25	4	1	0	1	1322602625	4508
2002642	0	25	23.939	1	2	2	1	0	28	12	24	99	99	0	1	1	1115288392	4496
101120100095	1	25	17.7154	2	4	0	0	0	23	26	1	99	99	0	0	1	1309612325	4494
2002306	1	21	20.4491	2	2	1	0	0	34	27	0	27	0	1	1	1	1322602625	4491
200873	0	20	20.7612	0	4	1	0	1	37	17	2	99	99	0	0	1	1127196167	4484
2001536	0	20	17.5064	2	4	0	0	1	20	8	0	13	32	1	0	1	1127196167	4478
2002961	0	24	20.5191	3	4	1	0	1	21	25	0	27	0	1	0	1	1114205867	4468
120112948	0	20	25.7959	3	4	0	0	0	20	24	10	25	5	1	0	1	1127196167	4466
2002517	1	25	21.3839	0	1	0	0	0	13	11	2	17	2	1	0	1	1309612325	4463
20132201011012	1	21	21.0962	2	4	1	0	0	34	23	5	18	4	1	0	1	1322602625	4462
2002785	1	26	20.9366	3	3	1	0	0	20	27	2	27	0	1	1	1	1308529800	4461
1252	0	25	19.0311	2	4	1	0	0	28	18	0	27	0	1	0	1	1115288392	4458
1502	1	24	18.9619	2	2	0	0	1	29	27	2	27	2	1	0	1	1310694850	4456
122121002009	1	28	99	1	4	0	0	0	22	13	10	99	99	0	1	1	1315024950	4455
200930	0	20	21.4109	1	2	1	1	1	42	11	21	99	99	0	0	1	1127196167	4450
20132213012013	1	21	20.8117	3	0	0	0	1	21	27	0	21	5	1	1	1	1322602625	4448
20132208011052	1	21	20.8889	4	3	0	0	1	20	20	0	27	1	1	0	1	1322602625	4447
120102891	1	20	18.6671	3	4	1	0	0	13	26	3	27	7	1	1	1	1323685150	4446
20132216011016	1	20	20.9566	3	2	1	0	1	33	11	0	8	1	1	0	1	1323685150	4445
110110090	1	21	21.6041	1	1	1	0	0	26	20	2	23	1	1	0	1	1322602625	4443
110110098	1	21	17.5278	1	4	2	1	0	26	18	0	99	99	0	1	1	1322602625	4438
1296	0	24	20.679	1	4	1	0	0	36	7	11	13	1	1	0	1	1114205867	4437
20132207021039	0	20	19.487	2	4	1	1	1	20	18	6	11	27	1	0	1	1127196167	4431
120151250	1	21	21.2585	3	3	0	0	0	30	18	11	17	11	1	0	1	1322602625	4424
2002237	1	21	23.939	3	3	1	0	0	22	21	3	18	6	1	1	1	1322602625	4422
121101000108	1	21	24.0346	2	4	0	0	0	21	14	8	99	99	0	0	1	1322602625	4421
20132207041026	0	20	21.5139	2	4	1	1	0	24	18	0	26	3	1	0	1	1127196167	4420
34	1	20	21.7193	3	3	0	0	0	20	18	20	99	99	0	0	1	1323685150	4419
20132207041003	1	21	17.9931	0	2	2	0	1	27	10	15	16	17	1	0	1	1322602625	4416
1199	0	26	24.2215	3	4	0	0	1	21	26	7	99	99	0	1	1	1116370917	4400
120111583	1	21	20.7031	2	4	1	0	0	24	18	1	23	4	1	0	1	1322602625	4396
120182975	1	21	25.3906	1	3	1	0	0	22	22	10	99	99	0	1	1	1322602625	4391
2002919	1	24	17.7154	3	1	0	0	0	30	26	1	99	99	0	0	1	1310694850	4389
110140392	1	21	20.202	3	4	0	0	0	21	18	3	18	1	1	0	1	1322602625	4385
2002833	1	28	19.1001	0	1	0	0	1	20	21	2	27	5	1	0	1	1315024950	4383
1018	1	27	18.9866	3	4	0	0	1	18	17	4	23	0	1	1	1	1307447275	4383
640	0	20	20.1769	3	3	0	0	0	32	16	12	17	1	1	0	1	1127196167	4380
20132208031012	1	21	17.5781	2	2	3	1	1	30	17	45	22	4	1	1	1	1322602625	4373
122121002027	0	24	16.901	1	4	1	1	0	35	10	18	99	99	0	0	1	1114205867	4371
2002804	0	25	20.7476	2	2	2	1	1	30	9	21	18	32	1	0	1	1115288392	4365
2002602	0	29	21.6049	1	4	1	0	0	40	26	0	27	26	1	0	1	1119618492	4362
200672	0	21	21.2245	3	1	4	1	1	36	10	32	10	29	1	0	1	1128278692	4356
1355	0	24	17.9902	3	4	0	0	0	24	27	3	25	8	1	1	1	1114205867	4352
20132208011003	0	20	23.5102	1	2	0	0	0	27	21	0	24	4	1	0	1	1127196167	4349
200788	0	20	18.5135	3	4	2	0	0	26	19	5	24	6	1	0	1	1127196167	4348
20132205041038	0	20	22.9481	3	3	1	0	1	25	14	9	23	8	1	0	1	1127196167	4345
665	1	21	18.75	3	1	0	0	0	37	14	28	8	12	1	1	1	1322602625	4344
200108	1	21	20.9572	1	0	0	0	1	40	6	13	8	15	1	1	1	1322602625	4342
110140339	1	21	23.6244	2	4	0	0	1	21	23	2	27	0	1	0	1	1322602625	4340
200791	0	20	22.2291	2	3	2	1	0	38	12	12	12	16	1	0	1	1127196167	4339
2002516	1	26	21.2306	2	1	1	0	0	30	27	1	22	8	1	0	1	1308529800	4338
20132202011045	0	20	19.2336	3	3	0	1	0	26	27	4	21	9	1	0	1	1127196167	4335
71110800042	1	21	27.7671	1	3	0	0	0	43	24	99	99	99	0	0	1	1322602625	4331
20132208021050	1	24	21.6441	2	3	1	1	0	26	18	10	17	14	1	1	1	1310694850	4330
2002986	0	24	22.3094	3	1	1	0	0	25	17	1	21	3	1	1	1	1114205867	4329
121111000020	1	21	24.4646	1	2	0	0	0	46	10	15	20	9	1	0	1	1322602625	4327
2001132	0	20	18.3058	2	1	1	0	0	37	21	1	19	3	1	1	1	1127196167	4322
2001337	1	20	19.9594	2	2	0	0	0	10	18	5	24	1	1	0	1	1323685150	4312
121111000203	1	20	18.3594	2	4	1	0	0	35	18	15	19	16	1	1	1	1323685150	4311
200816	0	20	24.4898	3	3	3	1	1	38	12	19	18	26	1	0	1	1127196167	4310
120111438	0	20	18.1662	3	3	2	1	0	36	10	21	99	99	0	0	1	1127196167	4306
121111000095	0	20	23.03	3	4	0	0	0	25	20	0	99	99	0	0	1	1127196167	4305
510	0	20	26.7299	3	2	0	0	0	20	19	15	24	1	1	0	1	1127196167	4304
200318	0	20	29.3878	2	2	2	1	1	20	18	0	27	0	1	0	1	1127196167	4299
20132211031008	0	20	20.4783	3	4	1	0	0	31	19	3	18	1	1	0	1	1127196167	4298
81100500171	1	21	18.3594	1	4	1	0	0	40	12	39	99	99	0	0	1	1322602625	4293
122121002049	1	24	17.1875	1	4	3	0	0	25	27	10	99	99	0	0	1	1310694850	4290
141110300074	1	21	99	2	4	0	0	0	18	18	0	99	99	0	0	1	1322602625	4288
20132213011015	1	20	20.4467	0	0	0	0	99	44	16	26	18	21	1	0	1	1323685150	4282
20023	1	21	20.5389	1	4	1	0	1	36	13	12	22	17	1	0	1	1322602625	4282
110153678	1	21	21.5645	1	4	0	0	0	19	25	3	21	0	1	0	1	1322602625	4281
110143340	1	21	21.4844	4	4	1	0	1	10	27	0	27	0	1	1	1	1322602625	4279
20132217011018	1	21	20.6905	2	1	1	0	0	38	22	24	22	7	1	0	1	1322602625	4277
200468	1	20	20.2848	3	4	0	0	0	24	26	7	23	7	1	0	1	1323685150	4274
733	1	25	19.9481	3	3	0	0	0	20	27	0	27	3	1	0	1	1309612325	4272
2001547	0	20	21.1073	1	4	1	0	0	10	27	0	18	5	1	0	1	1127196167	4271
2002511	1	30	19.8347	3	4	0	0	0	11	27	0	27	0	1	0	1	1312859900	4269
2002529	1	25	19.9792	1	4	0	0	0	26	18	0	99	99	0	0	1	1309612325	4265
110143471	1	21	18.8906	1	2	1	0	0	34	15	17	16	9	1	0	1	1322602625	4264
120143608	0	20	24.4898	3	3	1	0	0	15	27	0	27	1	1	0	1	1127196167	4263
121101000179	1	21	21.0077	2	4	0	0	0	16	27	6	99	99	0	0	1	1322602625	4259
20132213022054	1	21	18.026	1	2	2	1	0	35	18	16	19	5	1	0	1	1322602625	4257
2003041	1	25	19.1001	1	4	0	0	1	44	27	0	99	99	0	0	1	1309612325	4255
171112900160	1	21	23.5078	2	3	2	0	0	60	25	4	99	99	0	0	1	1322602625	4252
101110100155	1	21	22.3081	2	4	0	0	0	30	7	17	99	99	0	0	1	1322602625	4251
110153683	1	21	20.3223	3	4	0	0	0	27	15	17	18	16	1	0	1	1322602625	4247
20132211021040	0	20	18.7109	4	3	3	0	1	21	14	31	13	30	1	0	1	1127196167	4245
110140540	1	21	26.9896	1	4	0	0	0	32	20	7	19	17	1	0	1	1322602625	4243
200821	0	20	21.7181	4	4	3	0	0	10	27	3	18	23	1	0	1	1127196167	4239
20014	0	21	24.2215	4	4	0	0	0	10	27	0	27	1	1	0	1	1128278692	4236
2002989	1	24	17.7154	4	4	0	0	0	15	25	4	17	4	1	0	1	1310694850	4231
120142985	0	20	18.937	3	2	0	0	0	24	8	15	99	99	0	1	1	1127196167	4231
20132202011050	0	20	17.7557	2	1	1	0	0	33	23	2	17	32	1	1	1	1127196167	4230
20132201031050	0	20	19.1571	2	4	1	0	0	23	21	6	20	5	1	0	1	1127196167	4228
110153159	1	21	19.257	0	2	0	0	0	21	18	28	9	33	1	0	1	1322602625	4224
110145022	1	21	17.301	2	1	1	0	0	38	9	12	22	10	1	1	1	1322602625	4221
2002421	1	21	18.9292	3	4	0	0	0	33	14	14	27	10	1	0	1	1322602625	4220
121101000068	1	21	21.7738	2	2	0	0	0	20	26	0	99	99	0	0	1	1322602625	4217
110150186	1	21	17.5781	2	2	0	0	0	33	22	10	21	0	1	0	1	1322602625	4213
120113285	1	21	17.8565	2	3	0	0	0	11	25	5	23	7	1	0	1	1322602625	4212
2002938	0	24	22.7244	3	3	1	0	0	30	25	2	99	99	0	1	1	1114205867	4211
110143134	0	21	20.2449	2	4	1	0	0	22	18	14	18	4	1	1	1	1128278692	4204
2002990	1	24	18.3594	1	2	0	0	1	36	26	1	27	0	1	1	1	1310694850	4202
120140558	1	21	19.9792	3	3	0	0	0	28	19	4	99	99	0	0	1	1322602625	4196
20132205021057	0	20	22.5981	3	3	0	1	1	44	18	42	18	21	1	0	1	1127196167	4195
110153287	1	21	19.6283	1	2	1	0	0	23	18	18	11	21	1	1	1	1322602625	4191
134	0	20	20.9573	4	4	4	1	0	10	14	2	16	0	1	0	1	1127196167	4182
121111000119	0	20	19.3698	2	4	4	1	1	50	0	21	24	2	1	1	1	1127196167	4180
120142979	0	20	19.0194	3	3	0	0	0	27	18	10	99	99	0	0	1	1127196167	4179
121111000090	0	20	17.284	2	4	0	0	0	50	25	4	99	99	0	1	1	1127196167	4177
161123100057	1	21	25.3906	2	3	0	0	0	33	20	6	18	5	1	0	1	1322602625	4173
2001993	0	21	20.7612	1	3	1	0	0	24	18	7	16	13	1	0	1	1128278692	4171
20132208021060	0	20	17.1314	4	3	1	0	1	27	21	60	21	22	1	0	1	1127196167	4168
110140375	1	21	18.0697	0	3	2	0	0	46	2	20	99	99	0	0	1	1322602625	4164
20132216022043	1	21	20.2848	1	3	0	0	1	29	15	9	14	5	1	0	1	1322602625	4159
20132201011019	1	21	21.3333	2	2	1	0	0	20	26	21	27	0	1	0	1	1322602625	4154
200280	0	20	17.8232	4	4	1	0	0	30	24	0	23	2	1	0	1	1127196167	4150
20132215011043	1	21	22.2137	2	2	0	0	0	37	15	0	19	7	1	0	1	1322602625	4147
2002828	1	25	20.0288	1	3	1	0	0	33	24	1	23	3	1	0	1	1309612325	4146
120153732	1	21	22.0386	4	3	0	0	0	10	11	5	99	99	0	0	1	1322602625	4145
2002963	1	25	23.03	4	2	0	0	0	24	25	2	25	5	1	0	1	1309612325	4143
111110600034	1	21	21.2279	2	3	0	0	0	23	27	7	25	3	1	0	1	1322602625	4139
2001280	1	21	19.5717	1	1	1	1	0	20	9	0	27	2	1	0	1	1322602625	4136
120153603	1	24	21.2183	4	4	0	0	0	24	21	2	18	2	1	0	1	1310694850	4133
20132203011040	1	21	21.4844	3	3	0	0	1	28	12	40	13	19	1	0	1	1322602625	4131
2001825	1	21	22.8624	3	3	0	0	0	20	17	6	24	4	1	0	1	1322602625	4130
2002445	1	21	18.7783	2	3	0	0	1	34	23	5	18	9	1	0	1	1322602625	4129
101110100178	1	21	99	2	2	0	0	0	43	13	3	99	99	0	0	1	1322602625	4126
120150405	1	21	20.0288	2	2	0	0	0	29	22	1	23	0	1	0	1	1322602625	4124
1091	0	20	17.9282	4	4	0	0	0	12	26	4	27	0	1	0	1	1127196167	4120
1520	0	24	17.9592	4	3	0	0	0	15	22	6	27	8	1	1	1	1114205867	4119
2002902	1	25	16.5289	4	4	0	0	0	10	27	0	23	0	1	0	1	1309612325	4113
171112900142	0	20	17.8119	1	4	1	0	0	17	22	6	99	99	0	1	1	1127196167	4112
20132207031055	0	20	21.2953	3	3	2	1	99	18	18	45	23	14	1	0	1	1127196167	4108
200795	0	22	21.5451	3	3	1	1	0	38	4	10	24	9	1	0	1	1129361217	4105
1305	1	24	20.0692	3	4	0	0	0	14	23	3	99	99	0	0	1	1310694850	4104
20132208041046	0	21	22.0317	1	2	0	0	1	18	17	19	15	42	1	0	1	1128278692	4102
20132201032006	0	20	18.4672	2	3	0	0	0	23	21	2	11	33	1	0	1	1127196167	4095
110153622	1	21	24.6711	4	2	0	0	0	10	25	14	27	0	1	0	1	1322602625	4092
110113209	1	21	21.7738	3	3	0	0	0	21	18	5	18	4	1	1	1	1322602625	4087
110113393	1	21	20.0796	3	2	0	0	0	10	24	1	27	0	1	1	1	1322602625	4086
417	0	20	22.5306	3	1	1	0	1	32	13	14	25	0	1	0	1	1127196167	4084
120113321	1	21	22.0386	3	3	0	0	0	21	17	13	15	3	1	0	1	1322602625	4077
110143408	1	21	19.8347	1	4	2	0	1	20	25	13	99	99	0	1	1	1322602625	4076
120153694	1	21	18.7305	3	3	1	0	0	11	22	1	18	0	1	0	1	1322602625	4073
122121002069	0	24	22.6757	2	4	1	0	0	26	19	1	99	99	0	0	1	1114205867	4059
121101000065	1	21	20.7008	2	4	0	0	0	32	23	6	99	99	0	0	1	1322602625	4058
120153627	1	18	19.721	2	3	0	0	1	27	15	2	12	12	1	0	1	1317190000	4055
120112967	1	21	17.4449	3	4	0	0	0	20	25	3	18	14	1	0	1	1322602625	4054
161123100006	0	20	24.5779	2	2	1	0	0	31	19	4	15	3	1	0	1	1127196167	4045
120111217	1	20	24.8016	2	3	1	0	0	25	18	11	18	5	1	0	1	1323685150	4035
151120900110	0	20	99	2	4	1	0	0	38	18	16	17	11	1	0	1	1127196167	4030
2001061	1	21	15.7981	2	3	0	0	0	35	25	2	25	3	1	1	1	1322602625	4029
492	1	24	19.4674	2	3	0	0	1	32	18	0	99	99	0	0	1	1310694850	4020
20132205021058	0	20	21.7051	3	2	1	0	0	36	23	0	21	5	1	1	1	1127196167	4018
120141231	0	20	24.4418	3	4	0	0	0	17	22	4	25	5	1	1	1	1127196167	4016
796	0	32	19.5918	3	4	1	0	0	20	20	2	99	99	0	1	1	1070904867	4011
20132201012049	1	21	17.5278	1	1	2	1	0	30	16	31	99	99	0	0	1	1322602625	4006
75	0	20	22.5183	2	4	1	0	0	20	27	0	99	99	0	0	1	1127196167	4002
120141233	0	20	18.3768	2	4	0	0	0	15	25	5	25	3	1	0	1	1127196167	4001
200680	0	20	21.4692	3	4	1	0	0	31	25	2	18	15	1	0	1	1127196167	3997
151120900073	1	21	99	0	0	1	0	0	40	27	1	99	99	0	0	1	1322602625	3987
2001937	0	20	27.0416	3	3	1	0	1	30	18	2	12	21	1	0	1	1127196167	3983
2002980	0	25	20.7612	2	2	1	0	0	10	27	0	19	1	1	0	1	1115288392	3981
200435	1	20	23.4375	1	3	1	0	1	29	23	3	25	1	1	0	1	1323685150	3970
20132208021029	1	21	20.5049	2	4	1	99	0	21	24	21	17	4	1	0	1	1322602625	3957
1108	0	20	19.5918	2	2	2	1	1	30	18	42	18	34	1	0	1	1127196167	3949
2002416	0	20	19.5918	4	4	1	0	0	22	26	1	26	0	1	0	1	1127196167	3948
20132201031047	0	20	20.5499	3	3	0	0	1	25	27	0	18	46	1	1	1	1127196167	3944
1214	1	28	18.4425	4	4	0	0	0	10	27	0	24	6	1	0	1	1315024950	3943
120113255	1	20	19.3625	3	4	0	0	0	33	19	3	19	0	1	0	1	1323685150	3939
120113228	1	21	18.8189	3	3	0	0	0	26	16	21	27	4	1	1	1	1322602625	3935
2001140	0	21	19.257	0	1	1	0	0	32	18	11	18	21	1	0	1	1128278692	3922
167123100063	1	21	17.5781	2	4	0	0	1	26	22	2	99	99	0	0	1	1322602625	3907
2001252	0	24	20.202	2	2	1	1	0	28	27	1	99	99	0	0	1	1114205867	3906
41100400001	1	21	20.7008	2	4	0	0	0	40	26	8	99	99	0	1	1	1322602625	3905
36	1	21	19.7232	1	1	0	0	0	33	17	7	16	2	1	0	1	1322602625	3900
2001044	1	20	22.2656	4	4	0	0	1	15	27	0	27	0	1	0	1	1323685150	3894
2003001	1	25	18.7305	2	2	0	0	0	18	23	0	27	0	1	1	1	1309612325	3889
20132205031020	0	21	16.6531	3	3	1	0	0	31	16	14	12	11	1	0	1	1128278692	3884
2002857	1	25	20.7031	2	3	0	0	1	13	27	0	27	0	1	0	1	1309612325	3880
20132208011025	1	23	20.3125	3	3	1	1	1	20	18	0	21	12	1	0	1	1320437575	3874
2002920	1	27	17.6309	4	4	0	0	0	22	27	1	99	99	0	0	1	1307447275	3872
20132202021038	0	21	18.3655	2	2	2	1	1	46	15	21	3	28	1	0	1	1128278692	3871
200604	1	20	25.6312	4	4	1	0	1	24	19	10	19	5	1	0	1	1323685150	3870
120153592	1	21	17.301	3	3	0	0	0	34	26	21	27	12	1	0	1	1322602625	3863
91112023016	1	21	99	3	4	0	0	1	20	27	10	99	99	0	1	1	1322602625	3861
21110700025	0	20	19.5763	3	4	1	0	0	29	19	6	99	99	0	0	1	1127196167	3860
20132207021038	1	21	19.3337	3	4	1	0	0	23	25	4	18	2	1	0	1	1322602625	3844
845	0	25	19.1001	1	4	1	1	0	28	13	1	15	5	1	0	1	1115288392	3841
101120100055	0	20	15.5709	3	3	99	0	1	20	18	26	22	99	1	0	1	1127196167	3828
110143314	1	21	20.0288	3	2	0	0	0	24	25	3	16	8	1	0	1	1322602625	3823
20132213011014	0	27	20.7031	3	0	0	0	0	43	7	26	14	99	1	0	1	1117453442	3815
2002918	0	24	21.3839	4	4	1	0	0	11	27	2	99	99	0	0	1	1114205867	3812
120143077	0	20	17.7557	2	4	3	0	0	35	27	3	21	14	1	1	1	1127196167	3811
120191420	1	21	19.3337	3	3	1	0	1	19	22	0	99	99	0	0	1	1322602625	3801
120141245	1	21	18.4013	3	4	0	0	0	20	18	5	18	1	1	0	1	1322602625	3797
20132213021041	0	20	19.3772	3	4	1	0	0	25	19	4	15	33	1	0	1	1127196167	3793
110140564	1	21	19.5312	3	2	1	0	0	30	18	9	14	5	1	0	1	1322602625	3788
54	0	20	42.517	0	2	0	0	0	54	22	27	10	14	1	0	1	1127196167	3786
41110400004	1	21	20.202	2	4	1	0	0	20	19	4	99	99	0	1	1	1322602625	3763
1193	1	24	20.8325	3	4	1	0	0	20	25	1	99	99	0	1	1	1310694850	3754
2002463	1	26	23.2434	1	3	0	0	0	24	26	0	26	1	1	0	1	1308529800	3751
200952	1	20	22.4913	3	4	0	0	1	34	10	17	21	19	1	0	1	1323685150	3744
2001762	0	20	24.2215	2	1	1	0	0	28	23	1	18	6	1	0	1	1127196167	3739
110140506	1	21	15.2353	3	3	0	0	0	21	26	0	10	33	1	0	1	1322602625	3733
20132204013034	1	18	18.0802	2	3	1	0	0	25	19	17	15	30	1	0	1	1317190000	3726
121101000120	1	21	20.0288	2	4	0	0	1	24	99	17	99	99	0	1	1	1322602625	3725
280	0	20	26.3958	3	3	0	0	0	14	21	7	18	1	1	0	1	1127196167	3720
200374	1	21	22.2222	3	4	1	0	1	44	22	8	19	7	1	0	1	1322602625	3709
121111000194	1	21	21.83	2	3	1	0	0	33	16	4	18	21	1	0	1	1322602625	3708
120140522	1	21	19.052	2	2	0	0	0	29	16	14	99	99	0	0	1	1322602625	3705
1158	0	24	19.5918	3	4	0	0	0	17	26	0	25	3	1	1	1	1114205867	3701
110152924	1	21	17.1875	1	3	1	0	0	34	24	9	99	99	0	1	1	1322602625	3700
200846	0	20	28.089	0	4	0	0	0	29	16	3	23	10	1	0	1	1127196167	3699
1389	0	24	20.5289	0	4	1	0	0	20	27	0	27	4	1	0	1	1114205867	3698
2001534	0	20	20.0617	4	4	4	1	0	10	27	3	27	0	1	0	1	1127196167	3697
141100300080	1	25	99	2	4	1	0	0	23	23	3	99	99	0	0	1	1309612325	3694
200982	1	21	20.7031	3	3	1	0	0	20	25	1	27	1	1	0	1	1322602625	3689
2002457	0	20	19.7531	1	2	1	0	0	33	25	3	20	5	1	1	1	1127196167	3685
120143043	0	21	19.3698	4	4	1	0	0	20	18	1	99	99	0	0	1	1128278692	3676
121111000218	1	21	23.2335	2	4	1	0	0	12	18	99	11	14	1	1	1	1322602625	3674
20097	0	20	21.142	4	4	4	0	1	10	22	6	18	42	1	0	1	1127196167	3669
20132209011011	1	20	17.0874	3	4	99	0	0	14	24	99	23	3	1	0	1	1323685150	3668
20132208031054	1	99	22.9398	2	2	0	0	0	41	12	29	18	18	1	0	1	1333427875	3659
91112026010	1	21	99	2	2	0	0	0	23	24	14	99	99	0	0	1	1322602625	3657
2001273	0	20	19.487	2	4	1	1	0	31	25	0	17	3	1	0	1	1127196167	3655
121111000215	0	20	26.4236	4	4	2	0	1	39	13	32	27	0	1	0	1	1127196167	3653
110143578	1	21	19.8352	2	2	0	0	0	20	27	1	23	0	1	1	1	1322602625	3650
2002415	0	20	27.6817	4	4	1	0	1	20	24	21	27	7	1	0	1	1127196167	3647
110103172	1	21	16.6493	2	4	0	0	0	25	23	5	25	2	1	0	1	1322602625	3645
120142988	0	21	27.6601	2	2	2	0	0	36	17	40	99	99	0	0	1	1128278692	3643
20132207061053	0	20	20.5693	3	1	3	1	0	15	20	8	9	21	1	0	1	1127196167	3637
21110700042	0	20	30.7787	2	2	2	0	0	49	15	99	99	99	0	0	1	1127196167	3635
200559	1	21	18.5901	2	4	1	0	0	27	22	5	18	7	1	0	1	1322602625	3634
92	0	15	21.4619	4	4	0	0	1	10	27	0	27	0	1	1	1	1104463142	3624
171112900031	1	20	24.8358	2	3	0	0	0	24	15	17	99	99	0	0	1	1323685150	3620
2002976	0	26	23.9395	2	4	2	0	1	32	14	16	12	12	1	1	1	1116370917	3616
101110100097	1	21	21.6041	1	3	0	0	0	37	17	12	99	99	0	0	1	1322602625	3614
200565	1	21	19.1467	2	3	0	0	1	30	24	2	26	3	1	0	1	1322602625	3613
200454	1	21	19.052	2	3	0	0	1	24	26	8	15	3	1	0	1	1322602625	3612
120143619	1	21	18.5568	2	3	0	0	0	24	18	6	18	3	1	0	1	1322602625	3611
120150496	1	21	21.4844	2	4	1	1	0	25	11	6	23	12	1	0	1	1322602625	3608
151120900069	1	21	99	3	3	0	0	0	29	19	0	99	99	0	0	1	1322602625	3604
2001849	1	21	18.8189	1	1	1	0	1	43	9	18	14	19	1	0	1	1322602625	3602
21110700062	1	21	23.3091	4	4	0	99	0	20	22	1	99	99	0	0	1	1322602625	3599
2002930	1	25	21.5139	4	4	0	0	0	20	18	0	99	99	0	1	1	1309612325	3597
2002679	0	30	25.4694	1	1	0	1	0	10	27	0	18	26	1	1	1	1120701017	3595
2002051	1	20	18.3655	3	3	0	0	1	20	26	0	18	21	1	1	1	1323685150	3588
110155160	1	21	19.5312	3	4	0	0	0	20	26	0	26	1	1	0	1	1322602625	3583
20132201011031	1	21	20.0777	0	0	0	0	0	37	14	14	27	1	1	1	1	1322602625	3578
1408	1	24	20.0288	1	3	0	0	0	34	19	10	13	7	1	0	1	1310694850	3570
110150426	1	21	20.202	1	2	0	0	0	22	20	1	24	1	1	0	1	1322602625	3566
2001239	0	20	19.0311	3	1	1	0	0	20	27	0	27	6	1	0	1	1127196167	3563
120101317	1	20	17.3604	3	4	0	0	0	22	27	1	99	99	0	0	1	1323685150	3555
743	0	24	19.487	2	4	1	0	0	20	26	0	99	99	0	0	1	1114205867	3554
110123214	1	21	19.052	1	2	0	0	1	26	18	4	18	2	1	0	1	1322602625	3552
110110045	1	21	17.5781	2	4	0	0	0	19	26	5	99	99	0	0	1	1322602625	3550
2002525	1	25	17.9089	1	2	0	0	0	32	18	4	18	1	1	1	1	1309612325	3543
2001743	0	20	19.3792	2	3	1	0	1	35	27	3	26	6	1	1	1	1127196167	3541
445	0	20	20.0617	4	4	1	0	0	17	27	0	25	0	1	0	1	1127196167	3539
345	1	20	22.7204	4	3	1	0	0	21	27	0	99	99	0	0	1	1323685150	3529
120111338	1	21	19.721	4	4	0	0	0	10	27	0	13	34	1	1	1	1322602625	3525
120150432	1	21	19.9792	3	3	1	0	0	35	18	6	99	99	0	0	1	1322602625	3524
120111517	1	20	21.8724	2	4	0	0	0	11	22	0	99	99	0	0	1	1323685150	3522
120143340	0	20	20.984	2	4	3	1	0	34	19	10	99	99	0	0	1	1127196167	3517
81110500037	1	21	17.7086	3	1	0	0	0	31	11	7	99	99	0	0	1	1322602625	3512
2002298	1	21	19.1001	2	1	0	0	1	20	17	24	17	21	1	1	1	1322602625	3502
527	0	20	21.4533	3	4	1	0	0	20	23	2	23	1	1	0	1	1127196167	3501
20132201031042	1	21	18.3594	3	4	0	0	1	30	27	0	18	37	1	0	1	1322602625	3500
2001360	0	20	23.1837	2	4	2	1	0	35	19	2	18	6	1	0	1	1127196167	3498
20132201011028	1	21	19.1111	2	2	0	0	0	35	15	13	18	17	1	0	1	1322602625	3472
110140478	1	21	22.8624	4	2	2	0	0	24	25	5	27	18	1	0	1	1322602625	3469
71100800011	1	21	99	1	2	0	0	1	20	19	8	99	99	0	0	1	1322602625	3468
120110117	1	21	20.7612	2	2	3	0	1	41	15	38	99	99	0	0	1	1322602625	3466
120153060	1	21	23.3067	1	3	0	0	0	40	16	22	19	2	1	0	1	1322602625	3464
2002371	1	21	20.2848	3	4	0	0	0	10	27	6	27	2	1	0	1	1322602625	3463
120143108	0	20	22.7204	3	3	1	0	0	26	24	6	23	5	1	0	1	1127196167	3455
101120100244	0	20	24.6181	4	4	99	0	0	35	17	6	99	99	0	1	1	1127196167	3451
120143381	1	21	20.0288	4	4	0	0	0	15	11	24	99	99	0	0	1	1322602625	3450
110140010	1	21	24.0238	1	2	0	0	0	34	17	7	23	0	1	0	1	1322602625	3448
120140153	0	20	19.2653	2	3	1	0	1	31	17	15	18	0	1	0	1	1127196167	3446
110153484	1	21	19.8413	4	4	0	0	0	21	25	6	27	1	1	0	1	1322602625	3444
335	0	20	23.6614	4	4	1	0	0	20	23	4	27	0	1	1	1	1127196167	3442
579	0	20	13.8817	2	4	1	0	0	34	18	11	17	7	1	1	1	1127196167	3441
20132204012032	0	20	19.0311	1	4	1	0	0	40	15	22	24	6	1	0	1	1127196167	3435
110100243	1	21	19.5965	3	3	1	0	0	34	18	1	18	0	1	0	1	1322602625	3428
20132215031035	0	20	22.6757	4	3	1	1	0	33	26	1	25	0	1	0	1	1127196167	3427
171122900114	1	21	19.2277	2	4	1	0	0	22	15	19	99	99	0	1	1	1322602625	3426
101120100112	1	21	19.5312	3	3	1	0	0	24	24	9	17	13	1	0	1	1322602625	3425
20132210012018	1	20	19.8347	3	1	1	0	0	35	17	9	27	1	1	0	1	1323685150	3415
200383	1	21	20.3125	1	4	0	0	1	16	16	1	15	6	1	0	1	1322602625	3414
81110500104	1	21	16.8962	3	4	0	0	0	16	21	12	99	99	0	1	1	1322602625	3412
120121416	1	21	16.7969	4	4	0	0	0	28	24	1	23	0	1	1	1	1322602625	3406
120111452	1	21	18.0662	2	2	0	0	0	30	17	14	21	0	1	0	1	1322602625	3402
101110100167	0	20	23.6602	3	4	0	0	0	41	19	28	99	99	0	0	1	1127196167	3398
2001600	0	20	19.5682	4	4	1	0	0	40	27	6	6	21	1	0	1	1127196167	3397
2001166	0	20	25.9516	2	3	2	0	1	24	21	16	17	17	1	0	1	1127196167	3386
2001614	0	20	25.9516	4	2	2	0	0	35	26	11	23	31	1	0	1	1127196167	3383
20132205031038	0	20	19.8177	4	4	2	1	0	22	27	7	18	0	1	0	1	1127196167	3378
141110300126	1	21	99	3	2	0	0	0	22	21	1	99	99	0	0	1	1322602625	3371
41110400054	1	21	19.1406	1	4	1	0	99	30	24	4	25	9	1	0	1	1322602625	3370
81110500089	1	20	18.3143	3	3	0	0	0	29	25	4	99	99	0	1	1	1323685150	3365
1005	0	24	21.4692	3	4	1	0	1	30	26	5	99	99	0	1	1	1114205867	3357
1427	1	24	18.026	2	3	1	0	0	29	19	3	99	99	0	1	1	1310694850	3350
110110255	1	21	19.2277	2	3	1	0	0	17	18	9	99	99	0	0	1	1322602625	3346
110153454	1	21	20.7031	4	4	0	0	0	16	18	8	99	99	0	1	1	1322602625	3336
21110700094	1	21	20.1733	3	4	0	0	0	20	27	9	99	99	0	0	1	1322602625	3335
110140013	1	21	18.7328	2	4	0	0	0	30	13	23	25	13	1	1	1	1322602625	3331
120120258	1	21	17.1875	2	3	0	0	0	20	26	3	99	99	0	0	1	1322602625	3328
2001466	0	20	21.2031	3	1	1	1	0	32	22	15	27	21	1	1	1	1127196167	3327
20132202012035	0	20	17.301	4	4	1	1	1	28	14	26	26	6	1	0	1	1127196167	3325
2002576	0	24	20.5151	2	2	0	0	0	34	21	0	19	46	1	0	1	1114205867	3324
120193637	1	24	17.9982	3	3	0	0	1	21	26	29	27	3	1	0	1	1310694850	3310
110145143	1	21	19.1001	3	3	1	0	0	20	18	11	25	4	1	0	1	1322602625	3309
20132215031007	1	21	19.7239	0	1	0	0	1	28	17	1	10	14	1	1	1	1322602625	3307
1010	0	24	17.7221	3	4	0	0	0	35	20	3	99	99	0	0	1	1114205867	3305
2002871	0	25	21.9525	3	3	1	1	0	20	24	2	99	99	0	1	1	1115288392	3299
110153690	1	21	27.6361	1	4	0	0	0	19	17	12	25	3	1	0	1	1322602625	3294
20132213021014	0	20	21.5139	2	3	3	1	0	35	13	26	22	1	1	0	1	1127196167	3293
121111000143	0	20	22.8223	4	3	0	0	1	28	21	7	20	0	1	1	1	1127196167	3290
101120100240	1	20	18.7889	3	4	0	0	0	14	21	10	99	99	0	0	1	1323685150	3289
141110300114	1	21	99	2	4	0	0	0	31	22	4	99	99	0	1	1	1322602625	3286
120141246	1	21	19.2706	1	4	0	0	0	29	16	23	16	17	1	0	1	1322602625	3284
1363	1	25	19.8141	1	4	0	0	0	20	18	3	18	3	1	1	1	1309612325	3282
20132213011025	1	21	19.6283	3	1	0	0	0	36	12	11	99	99	0	0	1	1322602625	3280
121101000017	1	21	25.2174	3	0	1	0	0	24	27	11	99	99	0	0	1	1322602625	3279
110103232	1	21	24.4646	3	4	1	0	0	21	24	3	26	1	1	0	1	1322602625	3276
110152914	1	21	20.7612	2	4	0	0	0	27	25	6	26	3	1	0	1	1322602625	3272
1552	1	24	19.5312	0	4	3	0	0	23	25	12	99	99	0	0	1	1310694850	3267
151120900028	1	20	18.8092	2	3	1	0	0	24	25	5	99	99	0	0	1	1323685150	3260
988	1	99	18.2066	2	3	0	0	0	32	19	2	27	1	1	0	1	1333427875	3257
1225	1	24	20.83	2	4	0	0	0	22	17	21	99	99	0	0	1	1310694850	3255
120110248	1	21	21.2585	2	4	0	0	0	25	27	1	27	2	1	0	1	1322602625	3254
487	1	20	19.9573	2	3	0	0	0	26	17	1	99	99	0	0	1	1323685150	3253
794	0	24	20.9024	4	4	0	0	0	16	27	0	99	99	0	1	1	1114205867	3247
1380	0	26	18.937	3	4	0	0	0	30	23	14	99	99	0	0	1	1116370917	3243
2001294	0	21	20.3052	4	4	0	0	1	10	27	0	18	22	1	1	1	1128278692	3229
121111000085	1	21	28.6501	1	1	0	0	1	20	18	99	99	99	0	1	1	1322602625	3227
1540	1	25	19.5312	2	4	0	0	0	20	18	13	18	1	1	1	1	1309612325	3212
110140390	1	21	19.9594	2	4	0	0	0	21	25	2	24	1	1	0	1	1322602625	3208
147	1	21	23.9512	3	3	0	0	0	30	26	4	21	10	1	0	1	1322602625	3192
2002794	0	27	24.1672	1	3	0	0	1	10	22	0	99	99	0	0	1	1117453442	3184
20132213011003	1	20	25.462	2	3	0	0	0	21	16	7	15	10	1	0	1	1323685150	3182
2002558	1	26	16.937	0	3	0	0	0	34	20	3	27	0	1	1	1	1308529800	3176
151110900034	0	20	21.6049	4	4	1	0	0	22	26	2	99	99	0	0	1	1127196167	3163
20132208021019	1	21	20.7031	2	2	2	1	0	24	13	24	24	5	1	0	1	1322602625	3160
21110700014	1	21	17.474	2	0	0	0	1	10	16	21	99	99	0	1	1	1322602625	3158
71100800017	1	21	99	0	3	0	0	0	60	27	0	99	99	0	1	1	1322602625	3157
71100800043	1	21	99	1	4	0	0	0	17	18	0	99	99	0	0	1	1322602625	3154
2002813	0	26	22.2222	4	4	1	1	0	10	27	0	99	99	0	0	1	1116370917	3152
20132216022011	0	20	18.9388	4	4	1	0	0	25	19	1	23	4	1	1	1	1127196167	3149
120140423	1	21	19.5312	3	4	0	0	0	29	22	8	99	99	0	0	1	1322602625	3148
120111456	1	21	20.5191	3	4	1	0	0	27	22	5	24	18	1	0	1	1322602625	3145
2002993	1	26	20.1348	2	4	0	0	0	21	27	0	27	1	1	0	1	1308529800	3131
20132209022042	1	21	23.2335	2	2	99	0	0	49	11	35	14	21	1	0	1	1322602625	3129
120112957	0	20	25.3069	2	4	0	0	0	24	9	21	99	99	0	0	1	1127196167	3119
120153676	0	20	19.4674	2	3	0	0	0	29	12	25	16	16	1	0	1	1127196167	3115
120141260	0	20	27.7778	2	3	0	0	0	34	16	10	15	11	1	0	1	1127196167	3108
121111000009	1	21	20.0288	2	3	0	0	0	29	27	1	99	99	0	1	1	1322602625	3107
1264	1	24	21.2585	1	4	0	0	0	20	16	13	99	99	0	1	1	1310694850	3105
171112900097	1	21	22.4996	3	4	1	0	0	16	26	1	99	99	0	0	1	1322602625	3104
121101000058	1	21	19.1327	4	4	0	0	0	14	25	2	99	99	0	0	1	1322602625	3101
2002964	0	26	21.6049	3	4	0	0	0	29	21	1	25	42	1	0	1	1116370917	3098
20132216021011	0	20	19.9481	2	3	0	0	1	51	14	14	12	6	1	0	1	1127196167	3095
169	0	20	18.9388	4	4	2	0	0	35	22	2	27	1	1	1	1	1127196167	3094
2001833	1	21	17.5781	2	2	0	0	0	30	22	6	21	9	1	0	1	1322602625	3091
2002622	0	27	21.2245	2	1	1	0	0	23	18	4	18	0	1	1	1	1117453442	3086
20132216031002	0	20	23.8751	4	4	0	0	0	15	24	2	25	1	1	0	1	1127196167	3085
20132206011021	0	20	19.1327	1	3	1	0	0	20	19	6	21	48	1	1	1	1127196167	3078
91112023003	1	21	99	3	4	1	0	0	30	23	4	99	99	0	0	1	1322602625	3077
1402	0	25	20.3223	2	4	0	0	0	31	23	1	99	99	0	0	1	1115288392	3075
20132204032036	1	20	19.0443	3	3	0	0	0	20	18	4	26	0	1	1	1	1323685150	3073
639	1	20	17.6309	2	3	0	0	0	26	19	5	99	99	0	1	1	1323685150	3071
20132213021023	1	21	19.563	4	4	1	0	0	28	21	99	11	5	1	0	1	1322602625	3070
120143401	0	20	20.5151	3	3	1	0	0	15	23	3	23	8	1	0	1	1127196167	3067
120113211	0	20	20.9573	3	3	0	0	0	15	25	3	26	0	1	1	1	1127196167	3066
141100300084	1	21	99	1	4	0	0	0	30	18	0	99	99	0	0	1	1322602625	3065
20132207051038	1	21	19.2974	3	3	0	0	1	24	20	29	17	18	1	1	1	1322602625	3064
200481	0	20	19.726	2	2	2	0	1	19	19	1	99	99	0	1	1	1127196167	3061
2002965	0	24	24.4193	4	4	1	0	0	21	27	0	27	0	1	0	1	1114205867	3060
20132207031040	0	24	20.3125	2	1	0	0	0	26	24	5	26	0	1	0	1	1114205867	3060
110143088	1	21	18.8189	2	2	0	0	0	21	23	17	27	2	1	0	1	1322602625	3058
110143407	1	21	19.052	2	4	0	0	0	34	14	13	15	10	1	0	1	1322602625	3055
120153357	1	21	19.6846	3	2	1	0	0	29	24	8	27	0	1	0	1	1322602625	3054
200865	0	25	19.3772	1	3	0	0	0	35	26	1	99	99	0	0	1	1115288392	3053
120140385	1	21	17.11	3	2	0	0	0	32	18	3	18	3	1	0	1	1322602625	3048
81110500165	1	21	19.9792	2	1	0	0	0	26	19	14	99	99	0	0	1	1322602625	3044
2002570	1	25	21.6418	3	3	0	0	0	12	25	0	27	0	1	0	1	1309612325	3036
20132204014035	0	20	21.1073	3	3	1	0	0	20	15	18	19	16	1	0	1	1127196167	3031
2002921	1	24	20.6035	1	2	0	0	0	28	27	0	99	99	0	1	1	1310694850	3027
2001628	0	20	19.6052	3	3	1	0	0	50	27	5	27	0	1	0	1	1127196167	3023
110140377	1	21	18.5901	2	2	0	0	0	30	21	19	21	99	1	1	1	1322602625	3018
20132205032013	0	20	20.7008	3	4	3	1	1	21	18	4	24	0	1	0	1	1127196167	3016
200401	0	20	26.1224	3	3	1	0	0	19	27	0	20	0	1	1	1	1127196167	3009
120113271	0	20	24.4193	3	2	1	1	1	28	15	20	21	51	1	0	1	1127196167	3008
20082	1	21	20.7031	4	4	0	0	0	13	26	0	27	1	1	0	1	1322602625	2999
120111515	1	21	22.8624	1	4	0	0	0	15	17	16	24	2	1	0	1	1322602625	2999
1265	1	24	24.1415	3	4	0	0	0	18	27	0	99	99	0	1	1	1310694850	2996
20132204013053	1	21	22.2222	1	1	1	0	0	99	25	13	20	12	1	0	1	1322602625	2995
2003039	1	25	17.1875	4	4	0	0	1	10	27	0	26	3	1	0	1	1309612325	2992
20132208021047	1	21	23.4952	3	2	1	0	1	34	18	44	18	11	1	0	1	1322602625	2990
81100500019	1	21	23.7118	1	4	1	0	1	20	21	0	99	99	0	0	1	1322602625	2982
20132205031019	1	21	19.1467	0	4	0	0	1	41	18	7	22	7	1	0	1	1322602625	2973
121101000027	1	21	23.4375	2	3	1	0	0	21	7	36	99	99	0	0	1	1322602625	2968
2002704	1	25	16.4062	0	4	0	0	0	31	26	4	24	6	1	0	1	1309612325	2954
2002928	1	25	99	3	3	0	0	1	21	19	7	99	99	0	0	1	1309612325	2953
1292	0	24	26.1224	2	3	1	0	0	24	18	1	18	0	1	0	1	1114205867	2944
587	0	20	22.7904	4	4	1	0	0	28	23	7	23	1	1	0	1	1127196167	2941
20132211031018	0	21	20.0474	4	2	2	0	0	25	22	15	26	0	1	1	1	1128278692	2940
2001308	0	20	19.3792	3	2	4	1	0	10	27	5	99	99	0	0	1	1127196167	2939
20132216031043	0	27	24.8016	3	4	2	1	0	40	18	16	24	5	1	1	1	1117453442	2937
1526	1	24	17.301	0	1	0	0	0	30	14	19	12	6	1	0	1	1310694850	2934
101110100172	1	21	20.83	2	4	1	0	0	41	18	27	99	99	0	1	1	1322602625	2927
110143409	1	21	17.4449	1	4	0	0	0	34	15	1	16	1	1	0	1	1322602625	2925
2002853	1	24	21.7738	3	2	1	0	1	28	27	0	27	0	1	0	1	1310694850	2923
120140509	1	21	20.0692	2	2	1	0	0	28	26	6	99	99	0	0	1	1322602625	2921
2003014	1	24	18.2563	4	3	0	0	0	14	27	1	99	99	0	1	1	1310694850	2912
[truncated: 13,366 more rows]
