# Supplementary material for: Lifestyle choices and mental health: a longitudinal survey with German and Chinese students
Source: BMC Public Health. 2018 May 16;18:632. doi: 10.1186/s12889-018-5526-2 (PMC5956886; doi:10.1186/s12889-018-5526-2)
Supplement: Supplementary file 2 — Matched_dataset. Complete data set of Chinese and German students. (XLS 1756 kb) [file 12889_2018_5526_MOESM2_ESM.xls]

## Sheet: BMC_dataset_matched_18.12.17
code	gender	age	bmi_t1	spo_t1	cul_t1	alc_t1	nic_t1	veg_t1	rhy10_t1	pmh9_t1	dass_t1	pmh9_t2	dass_t2	FU	ms_t1	CH
698	1	19	20.0796	3	4	2	0	0	22	14	99	99	99	0	1	0
9541	1	18	20.9573	2	4	0	0	0	18	22	99	99	99	0	0	0
695	0	23	26.8749	2	3	2	0	0	36	17	10	16	19	1	0	0
6185	0	23	20.7065	4	3	0	0	0	21	22	99	99	99	0	0	0
2492	0	19	19.047	2	1	0	0	1	35	17	26	99	99	0	1	0
3061	0	20	22.9917	4	1	1	0	0	14	25	1	99	99	0	0	0
8287	1	18	25.5036	3	3	1	0	0	27	15	22	99	99	0	0	0
767	0	19	21.6066	1	2	1	0	0	34	21	19	99	99	0	0	0
2825	1	18	20.5499	4	2	2	0	0	38	23	3	99	99	0	99	0
6161	1	18	17.8359	1	2	2	1	0	32	7	99	99	99	0	0	0
5458	1	18	19.8413	2	1	2	0	0	24	27	7	99	99	0	1	0
6688	0	22	22.3863	2	4	2	0	0	19	22	4	99	99	0	1	0
6136	1	25	21.7051	2	4	0	0	1	25	17	15	20	13	1	1	0
4462	1	20	19.8177	1	3	2	0	0	26	17	6	20	4	1	1	0
465	1	19	20.679	3	2	2	0	0	20	23	17	22	7	1	1	0
5170	0	23	22.3863	4	1	1	0	0	32	5	43	16	16	1	1	0
8461	0	20	22.3537	2	3	1	0	0	24	20	3	14	5	1	0	0
7128	1	18	20.2812	1	0	2	1	0	26	20	21	99	99	0	1	0
7947	1	25	19.7055	2	1	1	1	1	46	13	20	99	99	0	0	0
9468	0	20	21.3068	3	2	3	0	0	19	19	4	19	4	1	0	0
8654	0	24	24.5675	3	2	2	1	0	26	19	4	99	99	0	1	0
7069	1	18	25.2826	0	4	2	0	0	27	15	7	99	99	0	0	0
6301	1	20	21.5019	3	0	1	0	0	30	14	47	99	99	0	0	0
5498	1	18	22.5827	1	3	2	0	0	27	22	99	99	99	0	0	0
8539	0	24	21.3453	3	3	1	0	0	36	20	9	99	99	0	1	0
100	0	21	28.7274	1	4	1	0	0	21	14	12	99	99	0	1	0
8525	0	19	20.5226	3	2	2	0	0	20	26	12	23	7	1	1	0
912	1	17	17.5278	2	2	0	0	0	26	18	7	20	7	1	1	0
2750	1	18	23.8367	4	2	2	0	0	24	24	14	99	99	0	0	0
8282	0	24	30.2433	1	2	3	1	0	38	9	30	4	30	1	0	0
4236	0	23	23.2317	4	4	2	0	0	33	25	10	99	99	0	1	0
108	0	99	20.0066	1	2	1	0	0	42	10	26	99	99	0	0	0
5391	1	19	26.9896	1	1	1	0	0	31	24	99	99	99	0	0	0
3788	1	19	22.0317	4	4	1	0	0	20	13	25	99	99	0	0	0
3257	1	99	20.3704	3	2	0	0	1	32	13	20	99	99	0	1	0
5464	0	19	24.4898	0	0	2	0	0	22	22	20	99	99	0	0	0
5804	1	22	22.3081	3	3	2	0	0	41	5	35	5	47	1	1	0
6340	0	19	25.0829	0	1	2	1	0	40	18	19	14	16	1	0	0
1239	1	18	19.0039	3	4	2	0	0	26	21	13	99	99	0	1	0
3599	1	23	19.3821	2	3	3	0	0	30	17	8	18	6	1	1	0
6367	0	20	26.2966	1	2	3	1	0	31	21	24	99	99	0	0	0
5167	0	21	24.7843	1	3	0	0	0	39	15	99	99	99	0	0	0
1559	1	19	17.6327	3	3	0	0	0	24	11	26	24	14	1	0	0
2315	1	21	22.0386	3	3	0	0	0	24	24	99	99	99	0	0	0
7117	1	18	24.6548	0	2	1	0	0	18	18	8	99	99	0	1	0
6623	1	18	33.0579	0	4	1	0	0	15	21	99	99	99	0	1	0
6756	1	18	20.4491	3	2	1	0	0	28	26	99	99	99	0	1	0
2474	1	20	23.2254	0	2	2	1	0	33	14	99	99	99	0	0	0
7158	1	18	28.8415	2	3	0	1	1	30	21	13	99	99	0	0	0
4679	1	99	21.7993	3	4	3	0	0	21	22	99	99	99	0	1	0
2532	0	19	19.5918	3	3	1	0	0	34	18	1	27	0	1	0	0
6391	1	18	16.9796	3	4	0	0	0	25	22	10	17	20	1	1	0
528	1	24	25.5102	1	4	2	0	0	22	14	11	20	9	1	1	0
1934	1	26	19.5312	1	1	1	0	0	33	20	7	99	99	0	1	0
4171	0	23	24.5092	4	3	2	0	0	23	24	14	99	99	0	1	0
2879	1	19	22.2041	4	3	2	0	0	32	23	0	99	99	0	1	0
7000	1	18	24.841	2	2	3	1	1	44	13	99	99	99	0	1	0
3085	0	21	22.5306	1	2	2	0	0	39	15	16	14	18	1	0	0
9004	0	18	25.5036	4	2	1	0	0	22	19	3	99	99	0	1	0
3583	1	23	23.6713	3	4	3	0	1	29	20	5	99	99	0	0	0
6220	1	20	24.8016	3	0	4	1	1	45	1	44	99	99	0	0	0
3659	1	99	20.202	0	3	0	0	0	23	17	99	99	99	0	0	0
789	0	23	23.5457	3	1	1	0	0	25	27	4	24	6	1	1	0
1500	1	18	24.9135	0	2	1	0	0	31	9	10	7	21	1	0	0
4494	1	27	19.5682	3	1	1	1	0	41	20	6	99	99	0	0	0
1325	1	18	18.7783	4	3	2	1	1	37	14	99	99	99	0	1	0
5637	1	19	19.8177	3	1	0	0	1	37	15	22	99	99	0	0	0
3970	1	18	30.1103	3	3	0	0	0	53	8	22	99	99	0	0	0
5987	0	23	24.811	4	4	0	0	0	22	25	2	99	99	0	1	0
2261	1	18	19.8352	3	3	0	0	0	12	25	8	24	8	1	0	0
1607	1	19	19.9184	4	4	2	0	0	27	15	17	99	99	0	1	0
5066	0	20	21.8871	4	3	2	0	0	15	26	3	99	99	0	1	0
3555	1	18	18.132	3	4	1	0	1	20	26	6	99	99	0	0	0
3176	1	28	37.874	0	2	1	0	0	27	19	8	15	7	1	1	0
665	1	19	20.0617	2	3	2	1	0	39	15	23	99	99	0	1	0
4924	0	22	22.5848	4	3	2	0	1	32	24	13	99	99	0	1	0
7349	1	21	23.5078	3	4	1	0	0	34	16	12	99	99	0	1	0
5254	0	20	21.6216	4	3	2	0	0	20	20	2	99	99	0	0	0
4835	1	18	24.5675	3	3	0	0	1	21	23	11	26	5	1	1	0
7691	0	24	27.7389	1	4	1	1	0	31	27	4	27	2	1	1	0
6041	1	23	23.8751	2	1	1	0	0	38	15	30	99	99	0	0	0
2138	1	24	20.7031	1	1	2	1	0	32	22	7	99	99	0	1	0
8638	1	24	33.464	2	1	1	0	0	44	9	31	99	99	0	1	0
7639	0	18	21.2228	2	3	2	0	0	23	20	12	99	99	0	1	0
1552	1	18	20.8117	2	4	0	0	0	27	24	13	24	17	1	1	0
3874	1	24	23.0518	4	3	3	1	0	28	15	30	24	14	1	0	0
8580	1	18	22.3757	2	3	2	0	0	33	24	99	99	99	0	1	0
8974	0	23	23.8227	3	3	1	0	0	41	15	39	99	99	0	1	0
2155	0	20	25.9516	0	2	0	0	0	37	18	16	99	99	0	0	0
3708	1	19	17.8565	3	3	0	0	0	24	10	13	12	27	1	0	0
2351	0	23	19.7239	3	2	1	0	0	21	19	3	14	99	1	0	0
8187	1	18	17.9902	1	4	1	0	1	35	13	20	10	12	1	1	0
5304	1	18	22.4813	3	4	3	0	0	32	17	26	99	99	0	1	0
1453	1	21	30.4498	3	4	2	0	0	21	15	99	99	99	0	99	0
8550	0	23	27.4598	4	2	2	0	0	14	24	8	99	99	0	1	0
4293	1	19	24.0238	4	3	0	0	1	23	18	7	99	99	0	0	0
5684	0	19	18.3768	2	4	2	0	0	29	26	7	99	99	0	0	0
1756	1	20	29.3878	1	4	3	1	1	25	11	18	99	99	0	0	0
7385	0	25	29.8394	2	1	3	0	0	33	25	12	99	99	0	1	0
2003	1	18	17.3589	2	2	1	0	0	46	11	40	99	99	0	1	0
7077	1	21	18.3655	3	2	1	0	0	16	18	8	15	11	1	0	0
8241	1	18	23.1206	2	3	1	0	0	19	20	21	21	13	1	0	0
7918	0	25	25.5354	4	4	2	0	0	41	26	99	99	99	0	1	0
4991	0	23	27.4717	3	2	2	0	0	44	26	1	99	99	0	0	0
2739	1	24	23.03	1	4	0	0	0	30	12	30	99	99	0	1	0
6186	0	25	23.9249	1	2	0	0	0	34	18	22	99	99	0	0	0
7270	0	24	24.4898	0	1	3	0	0	19	22	7	24	6	1	1	0
5995	0	23	23.9591	3	3	2	1	0	21	13	12	12	12	1	0	0
2632	1	18	24.2215	0	3	1	0	0	21	17	12	99	99	0	0	0
8770	1	23	21.2306	0	1	1	1	0	56	25	99	99	99	0	1	0
7201	1	18	18.2857	1	3	0	0	0	19	17	3	21	1	1	1	0
1468	0	19	21.7993	3	4	3	0	0	26	6	37	14	27	1	0	0
914	0	20	19.7531	3	4	1	1	0	29	26	4	99	99	0	0	0
6748	0	27	21.9679	3	1	1	0	0	43	9	21	17	17	1	0	0
7423	0	19	21.3859	1	4	1	0	0	31	17	11	99	99	0	0	0
7410	1	18	18.0785	2	4	1	0	0	18	25	3	99	99	0	0	0
4271	0	21	20.0617	0	4	2	0	0	32	13	11	14	15	1	1	0
1025	1	18	20.7612	2	4	1	0	0	18	22	11	25	9	1	1	0
4018	0	19	29.321	3	3	1	0	0	21	26	3	99	99	0	1	0
8001	1	18	19.5682	3	2	2	0	0	16	26	99	99	99	0	1	0
1373	0	19	24.968	1	1	0	0	0	17	27	6	99	99	0	0	0
377	1	18	19.7055	2	3	1	0	0	30	22	9	26	8	1	1	0
2478	1	18	23.3067	2	4	0	0	0	20	26	6	99	99	0	1	0
2547	0	23	20.9961	2	4	1	1	0	35	26	13	99	99	0	0	0
241	1	22	17.8359	2	3	3	0	1	38	23	8	23	16	1	0	0
9376	1	18	17.5771	4	2	0	0	1	53	17	32	99	99	0	0	0
1752	0	20	21.4476	1	4	3	1	0	44	9	20	99	99	0	0	0
3566	1	19	20.5693	2	3	1	0	0	21	22	10	27	6	1	1	0
1924	1	26	20.3383	3	4	3	0	0	46	15	21	99	99	0	1	0
734	0	26	22.8395	2	1	2	0	0	33	17	14	99	99	0	1	0
2511	1	19	21.6049	4	3	3	1	0	15	24	5	99	99	0	1	0
2999	1	20	18.8092	3	2	2	0	1	17	27	0	99	99	0	0	0
2278	1	18	20.8307	2	2	2	0	0	20	14	12	99	99	0	1	0
5346	1	26	21.4692	3	1	1	0	0	22	22	3	99	99	0	1	0
1358	1	18	22.1297	2	4	2	0	0	13	24	0	21	7	1	0	0
7288	1	18	20.4294	4	2	0	0	0	27	19	15	23	13	1	1	0
3289	1	18	23.4375	3	3	2	0	1	39	15	36	18	11	1	1	0
5541	0	23	19.3294	3	4	3	1	1	28	22	14	99	99	0	0	0
6209	1	18	20.984	3	4	2	0	1	17	23	6	21	12	1	0	0
6374	0	23	24.0493	1	4	1	0	0	41	25	5	26	2	1	1	0
6023	0	23	22.8194	0	4	3	1	1	46	5	21	12	0	1	0	0
7985	0	19	30.1527	3	2	2	0	0	34	19	7	99	99	0	0	0
3997	0	20	26.5832	3	2	0	0	0	31	27	40	99	99	0	1	0
4836	1	18	24.0882	3	4	2	0	0	15	19	7	99	99	0	1	0
4304	0	21	24.5693	0	4	1	0	0	30	8	23	99	99	0	0	0
3335	1	21	20.4152	0	3	0	0	0	36	18	29	99	99	0	0	0
4136	1	19	21.4533	2	3	0	0	0	46	15	13	99	99	0	1	0
1352	1	18	20.5499	2	3	2	1	0	15	27	9	99	99	0	1	0
5291	1	18	22.5827	2	4	1	0	0	16	19	14	18	25	1	1	0
1871	1	29	23.1405	4	1	4	0	0	38	17	10	99	99	0	0	0
87	1	34	24.3824	2	4	2	1	0	35	18	6	99	99	0	1	0
8343	1	21	20.6852	2	0	2	1	1	26	18	20	14	31	1	0	0
1271	0	20	21.9679	4	3	2	0	0	16	20	6	99	99	0	0	0
7847	1	18	23.9995	1	2	3	0	0	35	24	8	99	99	0	1	0
5316	1	18	20.5714	1	1	1	0	0	22	23	99	99	99	0	1	0
8631	1	18	20.0796	3	1	0	0	0	36	18	99	99	99	0	0	0
6951	0	20	20.7756	1	3	1	0	0	42	17	10	99	99	0	1	0
8901	1	23	21.1927	2	2	1	0	0	32	15	25	99	99	0	1	0
6939	1	19	22.5896	0	3	0	0	0	16	18	23	99	99	0	0	0
7036	1	18	21.2245	3	3	3	0	0	30	20	4	99	99	0	0	0
5176	1	26	21.4692	3	2	2	0	1	19	16	6	99	99	0	0	0
8427	1	24	35.4308	2	4	3	0	0	28	11	40	99	99	0	0	0
4717	1	18	20.202	3	4	2	0	0	23	18	99	99	99	0	0	0
9416	1	18	17.7897	2	1	2	0	0	30	15	22	99	99	0	1	0
7842	1	18	35.1885	1	3	0	0	0	30	22	7	99	99	0	0	0
6690	0	21	24.8792	1	4	2	1	1	36	11	26	99	99	0	1	0
1771	0	20	26.7949	0	1	2	1	0	29	8	23	99	99	0	1	0
1354	0	19	28.327	4	3	2	1	0	34	17	11	24	8	1	1	0
3637	0	22	24.5693	3	4	2	0	0	35	14	20	99	99	0	1	0
2583	0	28	23.0577	3	1	2	0	0	32	23	2	99	99	0	1	0
373	1	20	23.8751	0	2	2	0	0	38	18	8	99	99	0	1	0
9256	1	18	21.6049	3	3	1	0	0	20	19	12	99	99	0	1	0
1049	0	20	22.8571	2	4	3	0	0	36	16	27	99	99	0	0	0
5948	1	18	18.8707	2	3	0	0	0	21	14	15	99	99	0	0	0
1690	0	20	16.6531	1	2	0	0	0	30	13	18	13	11	1	0	0
9514	1	19	22.7583	2	1	1	0	0	23	21	8	99	99	0	0	0
4446	1	18	19.5918	2	2	1	0	0	30	19	3	99	99	0	0	0
5207	0	24	25.7959	2	2	3	0	0	34	20	4	99	99	0	1	0
8651	1	18	17.7557	4	4	1	1	0	35	27	6	99	99	0	1	0
9287	0	23	20.7756	4	3	2	1	0	21	19	2	24	8	1	0	0
8626	1	24	21.1927	1	2	0	0	0	24	20	21	99	99	0	0	0
1901	1	18	24.5089	2	4	1	0	0	39	20	99	99	99	0	0	0
4827	1	21	24.2215	1	1	2	1	0	29	18	15	99	99	0	1	0
2638	1	20	24.4473	2	4	2	0	1	35	99	99	99	99	0	99	0
1268	0	21	27.1664	4	1	2	0	0	31	18	8	99	99	0	0	0
23	1	28	20.7612	2	3	0	0	1	34	12	22	12	16	1	1	0
1929	1	20	22.4913	1	2	2	1	0	24	20	6	99	99	0	0	0
1165	0	18	20.2216	3	2	1	0	0	21	15	13	99	99	0	0	0
6836	1	19	24.4898	0	2	1	0	1	19	23	4	99	99	0	0	0
5095	0	23	21.6788	2	3	2	0	0	37	27	7	27	2	1	1	0
5276	1	18	22.231	1	4	2	0	0	43	20	99	99	99	0	0	0
4124	1	20	24.093	0	4	0	1	1	44	9	30	99	99	0	1	0
7322	1	24	24.3046	1	4	0	0	0	18	19	99	99	99	0	0	0
9135	0	24	31.8596	2	4	1	0	0	27	4	29	99	99	0	0	0
7776	0	22	24.7428	3	2	0	0	1	18	20	15	99	99	0	1	0
5182	0	18	20.3804	4	3	0	0	0	22	15	27	99	99	0	1	0
1707	0	24	21.4476	3	2	1	0	1	34	13	8	26	12	1	0	0
2708	1	18	19.0039	3	4	2	0	0	35	25	4	99	99	0	1	0
4929	1	23	20.8086	0	4	1	0	0	44	3	23	99	99	0	0	0
7102	1	18	21.1927	3	1	1	0	0	33	20	13	99	99	0	1	0
2473	0	20	19.5354	0	4	1	0	0	18	12	99	99	99	0	0	0
5275	1	20	19.1001	2	1	2	0	0	27	17	99	99	99	0	1	0
8082	1	24	19.9481	2	1	2	0	0	24	13	23	99	99	0	99	0
6493	1	18	24.6914	4	1	1	0	0	50	19	99	99	99	0	0	0
8074	1	22	20.9573	3	0	1	0	0	45	9	31	99	99	0	0	0
3415	1	18	20.0692	1	3	3	1	0	31	24	3	99	99	0	1	0
3073	1	18	18.6851	3	3	2	0	0	14	11	14	99	99	0	0	0
846	1	20	21.6049	0	4	2	1	1	36	11	34	99	99	0	0	0
5108	0	24	23.5479	2	3	2	0	0	36	25	8	99	99	0	1	0
5824	1	18	20.6575	3	4	1	0	0	39	13	12	11	20	1	1	0
704	0	19	21.6049	1	0	2	0	0	35	18	0	99	99	0	0	0
973	1	20	33.8741	2	3	2	1	0	29	20	26	99	99	0	1	0
1418	1	18	19.0311	3	1	3	1	0	37	19	20	99	99	0	1	0
8269	1	18	20.2449	3	3	2	0	0	36	14	29	99	99	0	1	0
8095	1	19	19.6052	3	4	2	0	0	27	24	2	99	99	0	0	0
3119	0	22	23.2687	3	2	2	0	0	29	15	3	99	99	0	0	0
2206	0	23	21.9138	4	2	1	0	0	11	20	3	99	99	0	1	0
8401	1	18	18.8189	3	1	1	0	0	22	21	99	99	99	0	1	0
9446	0	99	24.4898	2	2	2	0	0	20	25	34	99	99	0	1	0
2574	0	23	23.255	0	3	3	0	0	32	15	13	99	99	0	0	0
376	0	23	24.2587	4	2	1	0	0	24	22	3	99	99	0	0	0
4893	1	23	18.5901	3	2	2	0	0	16	10	36	99	99	0	0	0
4968	1	18	18.5568	3	3	2	0	0	35	18	99	99	99	0	0	0
8258	1	24	22.2041	3	4	3	0	1	20	17	99	99	99	0	0	0
7099	0	99	25.7276	3	1	1	0	0	37	15	30	99	99	0	0	0
4643	0	21	19.5354	1	1	0	0	1	37	12	17	12	24	1	1	0
2462	0	22	22.4377	4	3	0	0	0	12	27	3	99	99	0	0	0
5853	1	20	21.0498	3	2	1	0	0	33	20	4	22	13	1	0	0
4548	0	99	24.3554	3	4	3	0	0	28	26	99	99	99	0	1	0
5061	0	23	29.0548	3	1	3	1	0	36	15	10	99	99	0	1	0
8646	1	24	23.3011	1	2	2	0	1	35	12	4	99	99	0	1	0
5137	0	27	21.6066	3	3	2	0	0	28	12	29	99	99	0	1	0
1762	0	23	21.551	3	4	0	0	1	18	17	25	14	19	1	1	0
8284	1	18	21.2183	3	3	2	0	0	28	24	12	99	99	0	1	0
4045	0	21	28.4091	3	1	0	0	0	20	26	6	99	99	0	0	0
3293	0	19	23.1634	3	3	0	0	0	49	11	99	99	99	0	0	0
7876	1	18	21.5139	3	2	3	0	0	31	12	11	99	99	0	1	0
3744	1	18	24.4646	2	3	2	0	0	28	18	7	17	2	1	0	0
9443	1	22	29.321	1	4	2	1	0	43	17	6	99	99	0	0	0
2477	1	22	21.7778	4	2	2	0	0	24	26	4	99	99	0	0	0
2688	1	21	20.7564	2	3	2	0	1	35	16	16	99	99	0	0	0
8827	0	21	27.143	4	1	1	0	1	32	16	7	16	9	1	0	0
6834	0	23	43.8276	2	1	3	1	0	29	9	20	99	99	0	0	0
7473	1	18	21.2585	1	2	0	0	0	30	23	15	99	99	0	0	0
2255	1	18	18.6122	2	3	2	0	0	33	16	11	99	99	0	1	0
5000	1	24	23.6713	1	4	2	0	1	37	25	10	27	9	1	1	0
9503	0	24	22.0932	2	2	1	0	0	39	15	35	99	99	0	1	0
5076	1	18	22.3954	0	1	0	0	0	27	22	1	99	99	0	1	0
1318	1	20	24.6355	3	4	1	1	0	28	21	12	24	7	1	1	0
2243	1	20	26.2188	3	4	3	0	0	14	20	28	99	99	0	1	0
6512	0	23	21.4619	1	3	2	0	0	28	17	8	16	8	1	0	0
2205	1	22	25.6055	2	3	2	1	0	25	18	19	99	99	0	0	0
2581	0	20	25.7276	1	3	2	0	0	41	15	8	99	99	0	0	0
7145	0	21	21.6721	3	4	3	0	0	28	20	15	99	99	0	1	0
1327	0	18	21.551	4	4	1	0	0	16	24	99	99	99	0	0	0
2241	1	18	25.3515	3	2	2	1	1	42	15	17	99	99	0	1	0
8323	0	18	20.7161	1	4	0	0	0	18	20	99	99	99	0	1	0
1424	0	23	25.7725	4	3	2	1	0	36	15	19	99	99	0	1	0
5366	1	18	25.3155	2	4	2	0	0	25	24	7	99	99	0	1	0
170	1	20	19.708	3	4	1	0	0	24	18	21	99	99	0	0	0
3871	0	23	32.0503	2	3	1	0	0	25	12	11	99	99	0	0	0
9385	1	20	22.7244	3	1	1	0	1	49	22	28	99	99	0	0	0
5526	0	23	22.8931	3	3	3	0	0	17	15	13	99	99	0	0	0
2270	1	18	16.6525	2	2	2	0	0	27	22	6	99	99	0	1	0
2302	0	23	23.2912	3	4	1	0	1	44	11	6	99	99	0	0	0
6082	0	22	21.847	2	1	2	1	0	42	16	17	99	99	0	0	0
1558	1	19	31.9559	0	2	0	0	1	24	24	13	25	10	1	0	0
1091	1	16	23.5666	4	3	1	0	0	23	24	3	99	99	0	0	0
4604	1	23	21.0498	1	1	3	0	0	23	16	18	99	99	0	0	0
6458	0	20	24.3375	3	3	3	0	0	36	17	16	14	99	1	0	0
8782	1	27	22.4913	2	4	1	1	0	40	18	99	99	99	0	0	0
2185	1	27	24.2215	0	0	3	1	1	53	11	38	99	99	0	1	0
4281	1	19	19.8347	2	3	0	0	1	32	15	27	15	30	1	1	0
3451	0	21	33.67	3	2	0	0	0	27	16	26	99	99	0	0	0
4509	0	23	23.6686	3	2	2	0	0	20	18	4	99	99	0	1	0
9191	1	18	18.7783	3	3	2	0	0	24	17	99	99	99	0	1	0
8378	1	18	27.2932	3	4	1	0	0	32	12	20	14	30	1	0	0
9186	1	20	22.0522	3	2	1	1	0	20	26	4	99	99	0	0	0
8012	1	23	18.9292	2	2	1	1	0	35	11	28	99	99	0	0	0
9509	1	18	20.5688	2	3	1	0	1	18	25	99	99	99	0	1	0
6302	1	23	20.0796	4	2	1	0	1	16	22	8	99	99	0	1	0
1002	1	18	19.3698	3	4	2	1	1	44	10	43	99	99	0	1	0
5058	1	21	22.9819	2	3	2	0	0	30	25	6	99	99	0	1	0
3786	0	21	22.4712	3	3	2	0	0	37	11	29	99	99	0	0	0
2841	1	18	19.3625	2	1	1	0	0	34	14	33	99	99	0	1	0
409	0	23	22.3954	3	2	3	1	0	18	25	7	99	99	0	1	0
9321	1	18	20.8209	2	1	0	0	0	33	99	99	99	99	0	99	0
1080	0	27	25.2078	2	2	2	0	0	23	16	14	18	99	1	1	0
349	0	20	25.9455	3	4	2	0	0	23	26	4	24	4	1	0	0
8352	0	24	22.206	1	4	2	1	0	39	22	14	99	99	0	1	0
7170	1	20	24.6094	1	2	1	0	0	18	99	99	99	99	0	99	0
6701	1	18	21.2245	0	4	4	1	0	36	8	23	99	99	0	0	0
20	1	19	18.8707	4	4	2	0	1	12	26	3	99	99	0	0	0
2321	0	27	21.6049	2	4	2	0	0	38	27	3	99	99	0	1	0
3267	1	24	24.0741	3	3	1	0	0	36	11	19	99	99	0	1	0
163	1	21	20.202	2	4	0	0	0	37	17	99	99	99	0	1	0
572	0	19	21.1007	0	2	1	0	0	30	99	99	99	99	0	99	0
182	1	20	20.984	2	3	2	1	0	31	16	99	99	99	0	0	0
7070	0	19	32.0503	4	3	2	0	0	32	20	8	99	99	0	1	0
520	1	20	22.7903	2	1	3	1	0	31	22	6	99	99	0	0	0
5606	1	24	22.4996	3	4	0	0	1	30	21	15	99	99	0	1	0
863	0	27	24.9307	1	4	2	0	1	43	27	99	99	99	0	1	0
3498	0	20	22.9071	4	4	0	0	0	19	14	10	99	99	0	0	0
8051	1	19	20.4783	0	4	2	0	0	25	21	6	99	99	0	0	0
3468	1	20	20.9042	0	0	0	0	1	28	16	99	99	99	0	1	0
9526	1	24	22.913	2	0	0	0	0	30	19	22	99	99	0	0	0
4345	0	20	22.1262	2	3	3	1	1	41	14	35	99	99	0	1	0
7574	1	23	24.4898	1	4	1	0	0	47	10	47	99	99	0	1	0
9111	1	26	20.0155	3	2	2	1	1	33	21	4	99	99	0	1	0
7513	0	23	20.0617	0	4	1	0	0	43	21	8	99	99	0	1	0
6052	1	20	23.7118	3	3	0	0	0	19	22	12	22	6	1	1	0
5153	0	23	21.6049	3	4	4	0	1	10	27	6	99	99	0	0	0
933	0	19	24.7843	4	4	0	0	0	27	20	10	99	99	0	0	0
5962	1	18	18.424	2	4	0	0	0	19	22	6	16	10	1	0	0
7522	0	24	33.5765	2	4	1	0	0	37	22	5	11	26	1	0	0
7232	1	19	20.5693	2	4	2	1	1	31	9	50	6	47	1	1	0
6689	1	18	21.2183	3	2	3	0	0	24	19	7	99	99	0	0	0
7837	0	24	22.6376	3	2	4	0	1	26	21	10	99	99	0	1	0
5772	1	19	20.7031	3	4	2	0	0	33	25	12	99	99	0	1	0
7960	1	18	27.31	2	3	2	1	1	31	20	15	99	99	0	0	0
204	0	23	25.2493	1	0	1	1	0	45	25	1	99	99	0	0	0
2941	0	21	21.2245	4	4	1	0	0	19	20	2	99	99	0	0	0
5238	1	19	21.9363	3	2	1	0	0	25	23	99	99	99	0	1	0
5302	1	23	19.3821	3	2	2	1	0	29	14	23	99	99	0	1	0
3529	1	18	23.7332	3	3	1	0	0	21	26	10	99	99	0	1	0
8575	1	18	20.202	3	2	1	0	0	26	22	9	99	99	0	1	0
6242	1	18	21.4844	2	3	1	0	0	41	21	18	99	99	0	0	0
4424	1	19	21.9713	4	3	2	0	0	11	23	2	99	99	0	1	0
1466	0	23	24.0493	3	1	2	0	1	14	18	21	99	99	0	1	0
8503	1	18	24.3824	3	4	1	1	1	27	12	32	15	17	1	1	0
8835	1	19	18.9036	3	2	2	1	1	33	14	36	99	99	0	0	0
4940	0	23	18.3058	0	3	2	0	1	32	17	99	99	99	0	0	0
5582	1	18	21.7738	3	3	3	0	0	49	10	24	99	99	0	1	0
8479	0	24	23.2998	4	2	3	0	0	45	19	9	99	99	0	1	0
1679	1	18	18.7242	4	2	1	0	1	30	24	19	20	18	1	1	0
8432	1	20	20.83	4	4	2	0	0	19	24	0	99	99	0	1	0
3987	1	20	20.7612	2	4	0	0	1	19	25	6	99	99	0	0	0
8335	1	20	19.1001	1	0	1	0	0	22	21	3	99	99	0	0	0
5569	0	24	18.6214	3	3	0	0	1	33	20	30	18	26	1	0	0
4740	0	26	24.6181	3	2	3	1	0	33	17	12	99	99	0	1	0
6101	1	20	25.3515	2	3	1	0	0	42	15	23	10	25	1	1	0
7723	1	26	24.6094	1	3	2	0	1	45	14	7	99	99	0	1	0
5202	1	18	28.6851	1	2	1	0	0	28	25	99	99	99	0	1	0
4282	1	18	20.7031	3	4	2	0	1	29	24	2	99	99	0	1	0
8477	1	20	21.7993	3	2	0	0	1	22	1	7	99	99	0	0	0
9242	0	23	23.1481	4	2	0	0	0	29	16	22	99	99	0	0	0
5546	0	21	22.1607	3	4	2	0	0	35	23	9	26	7	1	1	0
9348	1	24	18.6709	0	0	1	0	0	43	18	19	99	99	0	1	0
3378	0	18	26.0628	4	2	0	0	0	16	26	2	99	99	0	0	0
3643	0	23	16.9753	1	0	1	0	0	20	13	21	17	11	1	0	0
8609	1	21	23.0112	2	2	1	0	0	23	18	22	99	99	0	1	0
8351	1	24	22.6562	0	4	2	0	0	36	11	47	99	99	0	99	0
7912	0	22	23.3556	4	3	1	1	0	14	24	2	99	99	0	0	0
2746	1	18	22.8571	4	3	1	0	0	30	27	99	99	99	0	0	0
451	0	24	27.7008	1	3	1	0	0	47	27	13	26	6	1	1	0
5961	0	23	21.7335	3	2	1	0	0	43	17	15	99	99	0	1	0
7739	0	24	25.7552	2	2	2	1	0	38	17	32	99	99	0	1	0
547	1	19	20.4382	4	2	1	0	0	29	23	16	21	4	1	1	0
5444	1	20	20.5499	2	4	2	0	0	15	24	4	23	15	1	1	0
5073	0	18	23.2998	4	3	2	0	0	21	24	5	27	11	1	0	0
6483	1	23	25.2493	4	2	1	1	0	53	22	2	18	9	1	0	0
34	1	20	20.4491	1	4	1	0	1	34	12	29	99	99	0	0	0
8944	1	18	20.7157	4	2	0	0	0	25	9	31	99	99	0	0	0
4744	1	29	26.2966	2	2	2	0	1	10	13	20	99	99	0	1	0
5818	0	23	23.4568	4	4	1	0	0	53	23	54	99	99	0	0	0
6475	0	20	26.0308	2	3	2	0	0	24	18	9	18	5	1	0	0
5780	1	20	31.1419	1	1	1	0	0	41	7	33	99	99	0	1	0
8121	1	19	22.0386	3	4	0	0	0	38	24	7	99	99	0	1	0
5619	0	23	19.8053	3	4	0	0	0	35	22	4	99	99	0	0	0
6219	0	23	23.1481	3	2	3	0	0	24	17	6	99	99	0	1	0
3260	1	18	20.5693	2	3	2	0	0	42	19	30	99	99	0	1	0
1799	1	18	19.8413	4	2	2	0	0	34	14	35	99	99	0	1	0
5612	1	18	21.4536	2	1	1	0	0	36	16	13	99	99	0	1	0
6601	0	23	24.5693	3	2	2	0	0	22	22	8	99	99	0	1	0
8230	0	20	26.7299	3	0	0	1	0	43	20	19	26	27	1	0	0
7204	0	19	20.7161	2	4	0	0	0	25	22	23	19	16	1	1	0
5356	1	18	21.1927	1	4	3	1	0	35	17	11	99	99	0	0	0
4749	0	23	25.2519	1	4	2	0	0	33	10	8	99	99	0	0	0
8867	1	18	20.9042	4	3	2	0	0	32	27	2	99	99	0	0	0
8625	1	22	21.5645	3	3	1	0	0	16	21	6	99	99	0	1	0
6180	1	21	20.5151	4	3	2	0	0	14	27	3	99	99	0	0	0
2483	0	23	23.5898	2	2	0	0	1	24	21	4	99	99	0	1	0
8664	1	18	21.5645	3	2	0	0	0	37	21	25	9	28	1	1	0
4311	1	18	19.5965	3	4	3	1	0	27	22	15	13	33	1	1	0
407	1	20	23.3355	4	3	2	1	0	29	27	12	24	5	1	0	0
8785	1	18	25.1486	2	3	3	0	0	36	22	99	99	99	0	1	0
2288	1	28	17.2111	3	3	0	0	0	54	18	23	99	99	0	1	0
3884	0	23	20.984	3	1	0	0	0	22	16	1	99	99	0	0	0
5292	0	24	23.9395	3	4	2	0	0	14	4	20	15	8	1	0	0
6653	1	17	21.2585	2	4	0	0	0	24	15	99	99	99	0	0	0
4862	1	20	24.4646	2	4	1	0	0	34	17	16	12	99	1	1	0
770	0	20	24.3438	1	3	1	0	1	30	18	23	99	99	0	1	0
7557	0	23	25.335	3	3	3	1	0	34	20	6	99	99	0	1	0
5761	1	18	22.0581	1	3	0	0	0	32	13	11	19	3	1	1	0
6820	0	21	20.5226	1	2	3	0	0	39	17	20	99	99	0	0	0
4932	1	20	22.5827	0	4	2	0	0	30	17	99	99	99	0	0	0
2009	0	19	19.3906	0	3	3	0	0	24	23	10	99	99	0	1	0
1219	0	21	20.3052	1	4	1	0	0	25	13	16	99	99	0	0	0
5376	1	18	21.1073	3	1	2	0	0	20	16	12	99	99	0	1	0
5240	1	21	18.3655	2	2	2	0	1	33	22	17	99	99	0	1	0
3229	0	23	23.3556	3	2	1	0	0	32	22	11	99	99	0	1	0
6361	1	18	22.3214	2	2	0	1	0	18	23	3	99	99	0	1	0
6314	1	18	21.3039	3	3	2	0	0	20	16	23	99	99	0	1	0
3588	1	18	22.4913	2	3	2	0	0	28	17	5	99	99	0	0	0
7541	1	18	23.7387	2	4	0	0	0	20	21	10	22	9	1	0	0
1236	1	18	22.0386	3	3	1	0	0	21	23	99	99	99	0	0	0
6895	1	18	23.8087	2	3	1	0	1	24	14	99	99	99	0	1	0
410	0	18	19.8663	2	3	2	0	0	31	26	5	26	9	1	0	0
7317	1	18	38.0623	2	2	1	0	1	33	17	99	99	99	0	1	0
4933	0	20	20.3704	3	4	3	0	0	32	15	12	99	99	0	0	0
2402	0	29	22.7267	1	2	2	0	0	28	11	19	99	99	0	0	0
7143	1	20	17.8465	3	4	0	0	0	26	12	99	99	99	0	0	0
365	1	19	19.433	3	4	2	0	0	16	21	14	26	4	1	1	0
7294	1	23	23.7118	0	4	0	0	0	34	20	9	99	99	0	1	0
2413	1	18	18.2099	0	1	0	0	1	32	12	99	99	99	0	0	0
3554	0	24	24.4193	2	4	4	0	0	47	26	4	99	99	0	1	0
5626	0	20	22.7615	3	1	2	0	0	37	15	99	99	99	0	0	0
3284	1	20	19.433	3	3	0	0	1	27	11	29	11	23	1	1	0
5242	0	21	27.1706	1	4	1	0	0	35	19	17	99	99	0	0	0
4356	0	23	29.8394	2	3	2	0	0	42	17	99	99	99	0	0	0
9444	0	27	25.7371	3	4	0	0	0	31	18	5	15	18	1	0	0
8689	1	24	23.3887	2	3	2	1	0	27	16	5	99	99	0	1	0
2850	1	19	20.6852	4	4	2	0	0	27	18	8	99	99	0	1	0
5553	0	20	20.7756	3	2	3	0	0	31	20	12	99	99	0	0	0
8266	1	18	21.1389	2	2	1	0	0	34	16	4	99	99	0	1	0
2536	1	20	20.9573	2	1	2	0	0	17	24	99	99	99	0	0	0
382	1	26	23.3844	4	1	1	0	0	40	20	99	99	99	0	1	0
8126	0	19	23.4568	2	4	1	0	1	45	19	24	99	99	0	0	0
1757	0	20	34.331	2	1	3	0	0	28	23	8	99	99	0	0	0
6183	0	20	22.8194	4	1	2	0	0	28	24	3	99	99	0	1	0
6957	0	22	20.4032	0	2	2	0	0	48	12	48	12	31	1	0	0
2607	1	18	18.7328	2	2	0	0	0	30	16	33	99	99	0	0	0
2600	1	18	19.2336	1	2	2	0	0	14	23	4	99	99	0	1	0
5134	1	19	21.5139	2	2	2	0	0	50	14	20	99	99	0	0	0
8785	1	18	25.9107	2	1	3	0	0	32	24	99	99	99	0	1	0
2244	1	18	19.3698	4	4	1	0	0	29	26	10	99	99	0	0	0
4245	0	21	25.9787	3	2	1	0	0	27	26	1	99	99	0	0	0
4251	1	19	29.0533	2	3	2	0	0	23	13	30	20	14	1	1	0
1128	0	23	32.4074	1	2	1	0	0	31	16	4	99	99	0	0	0
1671	0	23	17.7086	0	4	0	0	0	37	19	4	99	99	0	0	0
6678	0	23	29.9836	3	2	1	0	0	31	17	12	99	99	0	1	0
1834	0	26	30.7394	1	2	0	0	0	43	20	99	99	99	0	1	0
3620	1	18	19.257	2	4	0	0	0	24	25	6	99	99	0	1	0
8538	1	26	19.721	2	4	2	1	0	24	25	9	23	4	1	1	0
1750	0	21	21.7816	1	3	2	0	0	44	14	8	99	99	0	1	0
4105	0	24	23.03	2	2	0	0	0	29	14	32	15	25	1	1	0
7622	1	23	36.1395	0	1	1	0	1	31	15	31	99	99	0	1	0
861	1	19	20.3816	4	4	2	1	1	34	23	99	99	99	0	0	0
3502	1	20	21.2585	2	3	2	0	0	32	23	99	99	99	0	1	0
2166	1	17	27.7551	2	1	0	0	0	28	20	12	18	10	1	0	0
3071	1	18	20.5688	1	1	1	0	0	21	23	8	99	99	0	0	0
7411	1	18	24.2215	2	3	2	0	0	25	21	16	26	7	1	0	0
4450	0	21	19.8015	1	3	2	1	0	30	20	14	99	99	0	1	0
7196	1	27	22.9591	3	4	1	0	1	35	16	99	99	99	0	1	0
8394	0	20	22.9328	4	2	2	0	0	27	25	7	99	99	0	0	0
6165	1	19	23.8751	3	1	0	0	0	38	4	41	11	39	1	0	0
3253	1	18	24.3418	2	4	2	0	0	36	15	20	99	99	0	0	0
6124	0	19	25.464	0	3	2	0	0	24	25	99	99	99	0	0	0
6960	0	23	23.7228	3	1	1	0	0	32	18	31	99	99	0	0	0
288	0	23	23.7022	3	4	2	0	1	25	22	99	99	99	0	0	0
5989	0	19	26.2985	0	1	0	0	0	34	14	0	99	99	0	0	0
3522	1	18	24.6181	4	4	0	1	1	36	0	99	99	99	0	0	0
4838	1	25	18.7783	2	4	1	1	0	27	24	99	99	99	0	1	0
3668	1	18	23.5294	2	2	2	0	0	40	25	11	23	12	1	1	0
1891	0	19	24.4193	3	3	1	0	0	21	18	7	99	99	0	0	0
7408	1	24	21.1389	1	4	2	1	0	41	10	23	99	99	0	1	0
6179	1	19	27.4506	2	4	1	0	1	25	24	3	99	99	0	1	0
7161	1	23	17.9592	4	4	0	0	0	34	14	8	99	99	0	0	0
3894	1	18	19.6072	3	2	2	0	0	20	20	14	99	99	0	1	0
8551	0	24	24.1517	1	4	0	0	0	20	15	13	12	26	1	1	0
5261	1	18	18.0427	1	4	2	0	1	37	16	20	99	99	0	0	0
6048	1	18	24.4473	3	4	2	0	0	14	27	99	99	99	0	0	0
5130	1	18	23.8367	0	4	2	1	0	29	17	33	99	99	0	1	0
8591	1	18	20.2812	3	3	1	0	0	20	11	2	99	99	0	0	0
8622	1	19	27.1706	3	4	2	1	0	20	26	2	27	1	1	0	0
6054	0	18	18.5135	3	3	0	0	0	33	11	20	16	9	1	0	0
6506	0	19	34.331	1	3	3	0	0	37	19	9	18	13	1	1	0
1241	0	18	24.6704	4	2	1	0	0	32	21	11	99	99	0	1	0
1913	0	19	21.201	1	4	2	0	0	15	19	15	23	10	1	1	0
1442	1	24	23.533	2	4	3	0	0	33	24	16	25	8	1	1	0
4818	1	25	19.5965	3	2	1	0	0	30	19	12	99	99	0	1	0
8712	1	24	29.7576	2	3	1	1	0	40	6	20	99	99	0	1	0
8466	1	18	18.7109	2	3	2	1	0	28	16	99	99	99	0	1	0
9023	1	18	17.7086	4	3	1	0	0	26	18	99	99	99	0	0	0
4312	1	18	21.0772	3	1	1	0	0	20	19	22	99	99	0	1	0
227	0	21	27.4717	4	4	2	0	0	31	18	24	99	99	0	0	0
6544	1	22	21.2585	3	1	0	0	1	33	12	26	99	99	0	1	0
6003	1	18	21.7993	0	4	2	1	0	42	20	99	99	99	0	0	0
2236	0	21	21.8871	2	1	2	0	0	32	16	99	99	99	0	0	0
7560	1	18	17.9592	3	3	3	1	1	22	24	7	99	99	0	1	0
8155	0	24	25.2595	2	2	3	0	0	33	20	47	99	99	0	0	0
8639	1	25	22.4712	2	4	2	0	0	36	13	12	11	17	1	1	0
2796	1	18	23.4375	2	2	1	0	0	39	13	25	99	99	0	0	0
8685	0	24	22.0688	4	2	0	0	1	21	16	24	18	19	1	1	0
5124	0	23	24.4141	1	2	1	0	0	31	21	15	99	99	0	0	0
1340	1	18	99	2	4	0	0	0	17	21	99	99	99	0	0	0
3365	1	18	17.8465	1	4	0	0	0	14	0	9	99	99	0	1	0
1791	1	21	18.992	0	0	1	1	0	42	8	22	99	99	0	1	0
2118	1	17	19.8347	1	4	4	0	0	33	26	99	99	99	0	1	0
1937	0	23	22.3958	1	1	2	1	0	19	11	99	99	99	0	0	0
8727	1	18	22.68	4	3	1	0	1	27	4	35	19	7	1	0	0
7550	0	23	22.2041	3	2	2	0	0	24	24	3	99	99	0	0	0
7962	1	18	23.8751	3	2	2	1	0	39	11	29	99	99	0	1	0
7891	0	18	20.6451	4	2	1	0	0	15	20	18	99	99	0	0	0
1522	1	21	20.0773	2	4	0	0	0	23	17	17	99	99	0	1	0
5222	1	18	16.609	0	4	2	0	0	18	23	1	99	99	0	0	0
1759	0	23	22.0688	4	3	3	0	0	34	17	9	16	8	1	0	0
6328	1	19	18.9619	3	3	1	0	1	18	18	2	26	10	1	1	0
2280	1	18	20.202	3	4	2	0	0	21	25	18	99	99	0	0	0
4431	0	22	22.448	4	3	1	0	0	24	21	12	99	99	0	0	0
5774	1	18	21.6049	1	4	1	0	1	20	26	2	99	99	0	1	0
1464	0	23	21.7014	1	2	2	0	0	42	22	99	99	99	0	1	0
9516	1	18	20.8611	3	4	0	0	1	51	24	4	99	99	0	0	0
6604	1	18	20.5499	3	4	2	0	0	14	22	99	99	99	0	1	0
8044	1	20	19.0381	4	2	0	0	0	22	25	20	99	99	0	1	0
6992	1	19	19.2277	0	1	0	0	0	25	17	19	99	99	0	1	0
6327	1	18	18.75	0	1	2	0	0	34	16	13	99	99	0	1	0
1519	0	24	35.0128	3	4	3	0	0	19	17	24	22	5	1	0	0
7277	1	18	26.2596	2	4	0	0	0	26	16	40	16	8	1	0	0
5121	1	18	21.0498	0	2	0	0	0	20	25	99	99	99	0	0	0
4928	1	19	27.0416	0	1	0	0	0	18	16	35	12	45	1	0	0
8407	0	21	23.6295	4	4	2	0	1	31	22	10	99	99	0	0	0
4962	1	18	18.3391	3	3	2	0	1	16	22	99	99	99	0	1	0
7490	1	24	20.5714	3	4	0	0	0	26	17	7	99	99	0	1	0
7113	1	19	21.4903	3	3	2	0	0	25	21	10	10	99	1	0	0
2695	1	18	26.0375	3	2	1	0	0	27	21	99	99	99	0	1	0
1303	1	18	21.3859	1	1	1	1	0	18	16	19	99	99	0	1	0
8181	1	23	23.3355	0	4	1	0	0	33	14	3	99	99	0	1	0
6443	1	18	21.7993	2	3	2	0	1	39	17	14	18	17	1	1	0
5489	1	18	20.5499	3	3	1	1	0	18	10	29	99	99	0	0	0
3182	1	18	23.5078	2	3	0	0	0	34	20	8	99	99	0	0	0
5725	0	27	23.04	4	4	1	0	0	18	26	4	99	99	0	0	0
8395	1	24	27.1416	3	2	2	0	0	29	24	6	99	99	0	1	0
6754	1	20	18.4965	3	4	2	0	0	23	27	1	27	3	1	1	0
3870	1	18	21.9363	4	3	1	0	0	38	24	1	99	99	0	0	0
2152	1	23	21.3039	2	3	1	1	0	31	14	27	99	99	0	1	0
3448	1	22	26.9896	2	1	1	1	0	30	18	26	99	99	0	0	0
6644	0	19	22.3958	3	4	2	0	0	20	24	5	24	8	1	1	0
7307	1	25	20.6193	2	4	1	1	0	41	15	23	99	99	0	1	0
4030	0	21	26.0146	4	3	1	0	0	18	23	8	99	99	0	0	0
7489	1	18	18.0662	4	4	0	0	0	19	26	1	99	99	0	1	0
3676	0	23	30.6689	3	3	2	0	0	43	18	14	99	99	0	1	0
6546	0	20	24.3025	3	2	2	0	0	25	17	9	99	99	0	1	0
7710	0	23	24.0741	3	4	4	0	0	15	26	7	99	99	0	0	0
7229	1	18	17.5064	3	4	0	0	0	24	19	11	99	99	0	1	0
9487	1	21	31.5334	0	4	0	0	0	44	18	12	99	99	0	0	0
4762	0	23	23.1241	1	3	1	1	0	49	24	12	99	99	0	1	0
155	1	24	23.6614	2	4	1	0	0	17	25	4	20	4	1	1	0
2125	1	18	19.1327	1	3	3	1	0	27	22	6	99	99	0	1	0
8278	1	24	19.9481	2	3	1	0	0	49	11	18	99	99	0	1	0
7167	1	18	20.83	4	2	1	0	0	15	21	22	99	99	0	1	0
493	1	24	17.8359	1	2	2	1	0	35	7	99	99	99	0	0	0
1334	1	20	21.6049	3	2	0	0	1	35	13	24	18	9	1	1	0
7940	1	18	21.4844	0	3	3	1	0	40	10	47	99	99	0	1	0
1188	1	19	23.6614	2	3	2	0	0	36	4	29	99	99	0	0	0
3922	0	23	21.7982	1	4	1	0	0	36	12	22	11	12	1	1	0
5468	1	21	18.3594	0	4	0	0	0	34	18	16	99	99	0	0	0
1763	1	19	18.5568	3	4	2	0	1	21	19	24	21	24	1	1	0
2927	1	22	19.257	1	4	2	0	0	38	18	9	20	6	1	0	0
2179	0	22	23.1481	3	4	2	1	0	26	24	5	99	99	0	1	0
5505	1	18	21.3039	3	3	2	0	0	29	19	19	99	99	0	1	0
590	0	19	21.1007	1	3	1	0	0	25	19	1	99	99	0	0	0
609	1	21	29.3878	2	1	1	0	0	41	17	11	99	99	0	1	0
6671	1	19	24.1672	1	2	2	1	1	18	23	99	99	99	0	0	0
7218	0	21	22.0932	3	4	2	0	1	29	26	8	23	9	1	0	0
7833	1	18	21.1463	2	2	2	0	0	35	19	14	24	20	1	1	0
80	1	18	22.9481	3	4	3	0	1	30	24	8	99	99	0	0	0
2525	0	23	24.4898	0	2	1	0	0	33	14	18	99	99	0	1	0
4352	0	24	24.0997	2	1	1	0	0	45	13	16	99	99	0	0	0
3398	0	22	24.1517	2	2	2	1	0	22	20	3	99	99	0	1	0
7035	1	18	19.8839	4	1	0	0	1	41	22	1	22	7	1	1	0
4204	0	23	23.9591	3	2	0	0	0	43	14	9	99	99	0	1	0
8516	0	19	29.0859	4	3	2	0	0	30	19	4	99	99	0	99	0
5150	1	18	18.8707	3	3	2	0	0	52	26	99	99	99	0	1	0
7754	1	25	22.3954	0	2	2	0	0	52	18	16	99	99	0	0	0
1487	0	21	24.2803	2	2	3	0	0	46	8	32	99	99	0	1	0
2012	1	18	25.9516	0	2	2	1	0	44	13	33	12	22	1	1	0
5565	1	18	21.0938	3	3	0	0	0	15	21	4	99	99	0	0	0
6694	1	18	22.1003	4	2	2	0	0	31	17	12	99	99	0	1	0
2004	0	23	23.1481	2	4	2	0	0	33	21	10	27	17	1	1	0
7821	1	18	21.0667	1	3	0	0	0	19	20	21	99	99	0	1	0
8383	1	23	28.0816	3	4	2	0	0	20	27	7	99	99	0	1	0
2060	1	23	18.4965	3	4	1	0	0	42	12	99	99	99	0	0	0
7032	1	18	20.4152	1	0	0	0	0	29	14	99	99	99	0	0	0
5265	1	18	22.4082	2	2	2	1	0	33	20	99	99	99	0	0	0
8013	1	24	23.1405	3	3	3	0	0	25	22	29	99	99	0	1	0
3907	1	21	22.9481	3	4	2	0	0	28	17	9	15	8	1	1	0
2289	1	18	19.5717	2	3	3	0	0	31	15	99	99	99	0	1	0
5387	1	23	18.2544	3	1	1	0	0	32	27	0	99	99	0	1	0
2749	1	19	23.8367	4	3	2	0	0	25	23	20	99	99	0	0	0
6979	1	18	21.9713	4	3	0	0	0	20	26	3	99	99	0	0	0
8693	1	18	20.7031	1	2	1	0	0	27	19	34	19	15	1	1	0
418	0	23	20.6038	4	1	3	1	0	32	21	8	99	99	0	1	0
1034	0	23	22.2753	0	3	2	1	0	43	13	12	99	99	0	1	0
8854	0	23	25.6055	2	2	0	0	0	39	16	32	99	99	0	0	0
4884	0	27	22.7833	2	4	3	0	1	56	9	36	99	99	0	0	0
2358	1	18	23.1405	3	3	2	0	0	21	24	23	99	99	0	1	0
4787	1	23	21.3039	2	4	1	0	0	31	27	16	99	99	0	1	0
8504	1	19	22.1297	2	1	2	0	0	32	22	21	25	13	1	1	0
4220	1	22	22.2041	3	3	2	0	0	27	13	15	21	1	1	0	0
5425	1	18	21.6049	3	3	4	1	0	31	26	9	99	99	0	0	0
8969	1	18	19.5717	0	2	1	0	0	39	11	21	99	99	0	1	0
6932	1	20	21.4844	0	1	1	0	0	49	16	23	99	99	0	0	0
8226	1	18	20.2812	3	3	1	0	0	30	25	99	99	99	0	1	0
820	0	23	24.4857	3	4	0	0	0	40	19	27	99	99	0	1	0
7448	0	19	24.2123	3	2	2	0	0	35	19	16	99	99	0	0	0
1888	1	18	22.0581	3	3	2	0	1	32	17	6	99	99	0	0	0
5869	0	19	20.5289	3	2	1	0	0	27	14	28	19	12	1	0	0
8658	0	20	21.1327	2	2	1	0	0	17	19	4	19	6	1	0	0
1463	1	23	23.3067	4	3	0	0	0	27	17	99	99	99	0	0	0
3939	1	18	19.5918	3	4	2	0	1	22	26	99	99	99	0	99	0
476	0	24	24.5932	2	4	2	1	0	27	19	15	99	99	0	1	0
2030	1	18	25.0995	3	4	2	0	0	45	17	99	99	99	0	0	0
2426	1	21	18.3058	3	1	2	0	1	19	18	23	99	99	0	1	0
38	0	20	19.1358	3	2	2	0	0	31	11	24	10	20	1	0	0
8894	0	23	29.9136	2	4	0	0	0	21	25	1	23	7	1	1	0
5993	1	20	23.3844	3	2	2	0	1	33	13	4	99	99	0	0	0
8431	1	18	22.9481	3	4	2	0	0	33	17	15	99	99	0	1	0
2518	1	21	21.3675	3	3	1	0	0	27	18	6	99	99	0	1	0
814	1	19	32.2831	3	3	1	0	1	30	19	14	99	99	0	1	0
2241	1	18	24.3911	3	3	2	1	1	34	18	17	99	99	0	1	0
2098	1	18	22.2063	1	2	2	0	0	21	18	26	16	26	1	1	0
4897	1	18	19.1516	2	3	2	0	0	29	14	25	99	99	0	0	0
7844	0	18	23.3747	1	3	0	0	0	27	16	20	99	99	0	0	0
4298	0	20	23.7955	3	2	4	0	0	30	8	49	99	99	0	1	0
246	1	22	19.313	1	2	0	0	0	36	13	34	99	99	0	0	0
7150	1	18	19.721	3	4	0	0	1	31	24	17	99	99	0	0	0
6432	1	18	17.3611	0	4	1	0	0	50	12	27	99	99	0	1	0
7945	0	23	21.4996	3	3	2	0	0	27	20	5	23	3	1	1	0
1603	0	23	21.2245	4	1	3	0	0	30	25	1	99	99	0	1	0
583	1	19	22.2753	3	1	2	1	0	33	21	36	99	99	0	0	0
4102	0	23	31.5233	2	3	3	1	0	30	24	5	99	99	0	1	0
900	1	18	24.9307	1	2	2	0	0	42	16	13	24	7	1	0	0
4445	1	18	18.9292	4	4	2	0	0	30	25	7	99	99	0	1	0
9264	1	18	19.0381	3	3	2	0	0	29	23	6	99	99	0	1	0
8535	1	18	23.8751	2	4	1	0	0	40	18	37	99	99	0	1	0
523	1	18	18.424	2	3	2	0	0	19	27	1	18	0	1	1	0
7393	1	17	19.3698	2	3	2	0	0	13	25	6	23	10	1	1	0
4035	1	18	21.5451	4	4	3	0	0	14	22	11	99	99	0	0	0
6195	0	18	25.0574	3	1	1	0	0	30	15	11	99	99	0	1	0
2606	0	19	20.7756	0	4	1	0	0	30	18	99	99	99	0	0	0
8270	1	18	16.7657	4	3	2	0	0	21	9	99	99	99	0	0	0
370	1	19	21.1463	3	4	1	0	0	22	27	99	99	99	0	0	0
1546	0	23	22.4913	2	4	1	0	0	32	23	5	20	13	1	0	0
4274	1	18	24.5089	2	2	0	0	1	23	10	27	99	99	0	0	0
4058	1	21	20.5714	2	4	0	0	0	18	23	6	99	99	0	0	0
5700	1	19	20.9321	3	2	3	1	1	20	26	99	99	99	0	0	0
9393	1	18	20.0474	1	3	3	1	0	35	19	99	99	99	0	0	0
4770	0	23	20.8756	2	3	2	0	0	26	16	9	99	99	0	0	0
8533	1	21	18.5911	1	4	1	1	0	30	27	10	99	99	0	1	0
7934	1	18	24.6181	2	4	0	0	0	41	15	2	99	99	0	0	0
9461	0	23	22.4913	1	0	0	1	0	40	15	17	99	99	0	0	0
5752	0	19	22.7583	4	4	0	0	0	36	13	29	99	99	0	0	0
8842	1	18	24.7721	2	4	2	0	0	42	11	23	12	99	1	1	0
6468	0	23	25.1063	4	2	1	0	0	22	27	2	99	99	0	1	0
4676	0	19	25.2493	3	4	2	0	0	37	19	13	99	99	0	1	0
7590	0	23	24.6914	2	1	2	0	0	34	8	21	99	99	0	1	0
2940	0	23	26.8274	2	2	1	0	1	34	24	2	99	99	0	1	0
6733	0	27	20.4362	1	4	4	1	1	49	13	21	14	99	1	1	0
2131	0	20	36.1313	3	2	2	0	0	22	20	16	99	99	0	1	0
6426	0	35	22.4082	1	2	3	0	0	41	18	10	99	99	0	1	0
9374	0	27	28.4055	1	2	0	0	0	17	19	5	99	99	0	1	0
8572	0	23	25.9516	1	4	0	0	1	20	25	14	99	99	0	0	0
439	1	24	23.0469	0	3	1	1	0	37	6	39	99	99	0	1	0
8231	0	20	24.5779	4	2	1	0	0	20	20	9	99	99	0	0	0
5943	1	18	19.6072	3	2	2	0	0	35	16	99	99	99	0	1	0
885	1	23	22.3214	2	4	1	0	0	24	15	14	99	99	0	1	0
4211	0	24	22.8571	2	4	2	1	0	15	26	4	99	99	0	1	0
7431	0	25	25.5102	4	4	3	1	0	22	26	99	99	99	0	1	0
8635	1	19	16.4366	0	2	2	1	0	43	10	29	99	99	0	0	0
1542	0	23	26.3329	2	4	2	1	0	48	24	12	99	99	0	1	0
8517	0	16	21.9138	4	4	1	0	1	42	26	3	99	99	0	0	0
2482	1	18	17.7897	4	2	2	1	0	35	15	19	99	99	0	0	0
5367	0	27	25.7371	1	2	2	0	0	24	19	26	99	99	0	1	0
9467	0	23	27.7778	2	2	0	0	0	45	15	27	99	99	0	0	0
7326	0	20	18.0055	2	3	3	1	0	30	23	9	20	0	1	1	0
1400	0	20	22.1526	3	2	1	1	0	32	19	7	99	99	0	0	0
2561	1	18	20.0288	4	4	2	0	0	15	18	6	18	12	1	0	0
964	0	19	25.2356	0	3	2	0	0	23	15	99	99	99	0	0	0
4725	1	18	22.7583	3	4	2	0	1	38	21	99	99	99	0	0	0
2113	1	18	16.5289	2	4	0	0	1	37	15	99	99	99	0	0	0
1745	0	23	20.5499	2	3	3	0	1	17	17	10	99	99	0	1	0
1179	0	21	18.0055	1	4	2	0	0	29	20	5	99	99	0	0	0
9280	0	27	27.7743	2	3	2	1	0	20	12	22	99	99	0	0	0
4419	1	18	21.2228	4	3	1	0	0	30	25	99	99	99	0	0	0
1488	0	20	24.8356	3	1	2	0	0	19	27	2	99	99	0	0	0
8523	1	18	19.5918	2	4	1	0	0	19	19	14	99	99	0	1	0
440	0	20	17.5419	1	3	1	0	0	24	17	31	99	99	0	1	0
5200	1	18	21.2183	2	4	2	0	0	26	13	22	17	17	1	0	0
2395	1	28	25.1559	3	3	3	0	1	37	13	27	99	99	0	1	0
2115	1	22	18.0427	3	4	1	0	0	14	25	99	99	99	0	0	0
6639	1	24	24.093	1	3	3	0	0	39	19	19	15	11	1	1	0
5936	0	20	16.3435	2	4	0	0	1	17	22	14	99	99	0	0	0
8844	1	19	19.0039	3	1	2	1	0	29	21	26	99	99	0	0	0
3331	1	23	21.3039	0	4	0	1	0	41	24	1	99	99	0	0	0
805	0	20	23.8933	0	2	2	0	0	31	24	8	99	99	0	1	0
2313	0	18	26.2346	0	2	3	0	0	43	11	99	99	99	0	0	0
381	1	19	20.3223	2	3	1	0	1	24	21	8	99	99	0	0	0
1852	1	28	22.1526	2	3	2	0	1	47	14	7	99	99	0	1	0
3427	0	22	26.3158	1	3	3	1	0	29	21	14	99	99	0	1	0
9332	1	19	20.3125	1	3	1	0	0	30	19	1	99	99	0	1	0
1363	0	25	22.835	0	4	2	0	0	42	21	21	99	99	0	1	0
2357	0	19	19.5682	2	2	2	0	0	20	23	13	99	99	0	1	0
8706	0	19	19.6623	3	2	2	0	0	25	24	7	99	99	0	0	0
2452	0	23	23.1241	3	2	1	0	0	38	11	22	99	99	0	0	0
6368	0	23	23.2687	3	4	2	0	0	28	18	12	99	99	0	0	0
8447	1	17	18.6851	3	2	0	0	0	31	20	11	99	99	0	1	0
632	0	23	21.7335	2	3	2	1	0	26	26	0	99	99	0	1	0
6413	1	23	17.9012	3	4	2	0	0	15	19	1	99	99	0	0	0
538	1	18	21.6713	2	3	1	1	0	29	9	18	99	99	0	1	0
5422	0	21	29.321	3	3	2	0	0	21	18	9	99	99	0	0	0
1364	0	18	22.1607	3	4	2	1	0	32	19	6	99	99	0	0	0
137	1	20	35.8327	2	4	0	0	1	27	15	24	99	99	0	99	0
4252	1	22	26.0262	1	3	1	0	0	28	21	4	99	99	0	0	0
565	1	20	23.7387	1	3	1	0	0	47	25	22	99	99	0	1	0
7263	0	18	18.7883	2	2	1	0	0	18	20	13	99	99	0	0	0
1110	1	20	26.8923	3	3	1	0	0	26	23	4	99	99	0	0	0
5855	1	21	21.0077	4	2	4	0	0	32	12	42	99	99	0	1	0
1314	0	21	22.6422	3	0	1	1	0	35	12	99	99	99	0	0	0
8421	0	19	24.6704	2	1	2	0	0	43	10	32	99	99	0	1	0
8075	1	24	17.7154	2	3	2	1	0	30	14	24	99	99	0	0	0
836	0	23	26.4915	2	3	2	1	0	40	16	30	99	99	0	0	0
4054	1	19	31.25	2	2	0	0	0	15	17	99	99	99	0	0	0
262	0	20	23.1837	3	3	2	0	0	25	26	6	99	99	0	0	0
8784	1	20	22.0386	2	4	1	0	0	18	17	18	15	15	1	1	0
8864	1	22	22.231	3	4	2	0	0	30	10	18	99	99	0	1	0
4282	1	19	21.4844	4	2	2	0	1	35	23	5	99	99	0	1	0
8746	1	21	23.1405	2	2	1	0	0	28	27	4	99	99	0	1	0
3739	0	20	30.0266	4	4	3	0	1	27	22	11	25	9	1	0	0
8445	0	20	21.6049	1	4	0	0	0	33	11	99	99	99	0	0	0
3406	1	20	19.9594	4	2	2	0	1	37	3	32	99	99	0	1	0
7937	0	19	20.1995	2	2	3	0	1	31	13	7	99	99	0	1	0
1309	1	23	16.955	0	4	1	1	1	35	13	28	99	99	0	1	0
2487	0	27	21.3898	4	4	2	0	0	25	27	7	99	99	0	0	0
8142	1	20	17.9282	2	1	0	0	0	10	27	4	99	99	0	1	0
4055	1	17	29.7458	3	2	3	0	0	15	25	14	21	10	1	1	0
7247	0	27	24.7104	1	2	1	0	0	21	11	13	99	99	0	1	0
2130	1	19	20.2449	0	2	1	0	0	16	15	17	99	99	0	1	0
1532	0	19	22.7244	4	2	1	0	0	31	13	18	99	99	0	0	0
3357	0	26	26.8745	3	4	1	1	0	24	20	18	99	99	0	0	0
4911	1	17	18.4076	2	3	0	0	0	31	20	99	99	99	0	0	0
3243	0	28	33.9506	0	4	1	0	0	29	15	14	99	99	0	1	0
342	0	26	27.1706	0	2	2	0	0	51	20	14	99	99	0	1	0
9545	1	23	17.9089	0	4	0	0	0	34	27	0	99	99	0	0	0
3428	1	20	20.2449	3	4	0	1	1	41	22	99	99	99	0	1	0
6801	1	21	30.2222	3	4	1	0	0	35	13	13	99	99	0	0	0
5005	1	19	19.4674	4	4	1	0	0	26	21	7	18	99	1	0	0
7673	0	19	24.3072	4	2	0	0	0	34	15	13	99	99	0	1	0
8023	0	18	21.1713	2	1	1	0	0	24	20	13	21	9	1	0	0
2539	1	21	25.9516	1	2	3	0	0	31	16	19	99	99	0	0	0
9508	1	20	19.052	3	4	1	0	1	17	20	14	23	9	1	1	0
1294	1	19	20.7612	3	4	0	0	0	13	22	3	17	7	1	1	0
1507	1	31	24.2215	0	2	2	1	0	41	17	12	99	99	0	1	0
4793	1	20	20.7008	0	2	2	0	0	42	99	99	99	99	0	99	0
3472	1	22	26.7299	1	2	1	0	0	20	18	3	99	99	0	1	0
6307	1	19	23.5078	1	2	1	1	0	43	17	31	10	23	1	1	0
2055	1	21	24.1115	2	1	2	1	0	20	10	23	99	99	0	0	0
907	1	20	20.5693	2	3	1	0	1	33	19	99	99	99	0	0	0
1307	1	19	21.4109	4	3	2	1	1	34	20	30	15	28	1	1	0
3149	0	20	24.0493	1	2	3	1	1	31	14	30	99	99	0	1	0
1902	1	19	20.83	4	3	2	1	0	17	16	21	99	99	0	0	0
257	1	24	28.578	2	2	2	0	0	17	18	16	20	2	1	0	0
5894	0	18	22.9176	4	1	0	0	0	21	14	21	99	99	0	1	0
9326	0	19	19.5978	3	1	3	1	0	18	19	99	99	99	0	0	0
8498	1	21	19.8352	0	3	1	0	1	44	10	99	99	99	0	1	0
8106	1	22	25.0995	3	3	0	0	0	29	19	4	99	99	0	0	0
1465	0	20	23.4075	2	1	3	0	0	23	19	10	99	99	0	1	0
7390	1	26	35.1562	0	3	0	0	0	27	15	99	99	99	0	99	0
1181	0	19	22.8571	1	1	3	1	0	36	13	27	99	99	0	0	0
1894	1	22	20.7031	3	2	1	0	0	22	19	13	99	99	0	1	0
4076	1	21	33.8021	3	3	2	1	0	33	9	37	99	99	0	0	0
8765	1	20	26.1752	2	2	1	0	0	23	16	12	99	99	0	0	0
3552	1	19	23.8751	0	4	1	0	0	38	23	11	99	99	0	1	0
5965	1	21	24.5089	0	1	2	1	0	44	25	7	99	99	0	0	0
6300	1	24	27.102	2	4	1	0	1	28	19	10	18	11	1	1	0
4700	1	21	20.0617	2	1	2	1	0	32	10	48	99	99	0	1	0
7888	0	19	21.6815	4	4	0	0	0	14	26	2	99	99	0	1	0
4785	1	22	31.9559	2	4	2	0	0	22	23	13	99	99	0	1	0
2764	1	20	20.7967	2	3	0	0	0	37	22	17	23	99	1	0	0
4217	1	21	20.202	3	4	2	0	0	26	20	3	99	99	0	0	0
4521	1	20	16.7969	4	4	0	0	1	33	17	99	99	99	0	0	0
4179	0	19	26.2346	1	2	1	1	0	24	14	36	99	99	0	0	0
2912	1	26	23.4568	3	2	2	0	0	20	24	7	27	2	1	0	0
7970	1	19	19.1327	4	4	1	0	0	16	27	6	99	99	0	0	0
4953	1	20	24.3824	4	3	2	0	0	36	8	99	99	99	0	0	0
4305	0	20	19.1306	0	3	0	0	0	47	24	16	99	99	0	0	0
162	1	24	27.6095	0	1	0	0	0	46	19	15	21	12	1	0	0
2154	0	19	26.0617	3	3	2	1	0	19	23	8	99	99	0	1	0
8552	1	19	24.9671	0	1	2	0	0	29	9	35	15	18	1	0	0
2968	1	22	18.3391	2	1	1	0	1	42	0	56	99	99	0	0	0
3720	0	21	20.5289	3	4	1	0	1	29	19	4	99	99	0	1	0
4168	0	21	24.3911	4	3	2	0	0	33	26	6	99	99	0	1	0
6499	0	26	26.3158	3	1	2	0	0	45	25	0	99	99	0	1	0
4799	1	21	22.231	3	2	1	0	0	30	23	9	99	99	0	1	0
4568	0	20	19.5918	3	0	0	0	0	39	19	10	99	99	0	0	0
4978	1	23	21.0938	3	3	2	1	0	39	17	33	99	99	0	0	0
8296	1	22	21.6333	3	3	1	0	0	23	27	6	99	99	0	1	0
3726	1	17	22.7204	2	3	2	0	0	38	17	99	99	99	0	1	0
8742	0	19	20.5714	4	4	3	0	0	21	26	0	99	99	0	0	0
6233	0	24	22.1607	3	3	3	1	1	38	15	23	99	99	0	0	0
6169	1	22	21.3599	0	3	2	1	0	29	12	30	99	99	0	0	0
2258	1	24	23.8754	2	3	3	1	0	40	14	29	6	60	1	1	0
5187	1	24	21.2031	2	4	4	0	1	24	9	27	16	16	1	1	0
8444	1	20	20.0474	3	3	2	0	0	34	25	1	24	99	1	0	0
1134	0	20	24.7293	2	3	3	1	0	19	27	1	99	99	0	1	0
1150	0	25	23.5479	1	3	2	0	0	27	18	10	99	99	0	1	0
6336	0	22	22.8571	3	3	1	0	0	27	10	99	99	99	0	0	0
7302	1	19	21.5139	3	2	1	0	0	32	13	39	20	13	1	1	0
888	1	20	19.3772	2	4	3	0	0	25	13	16	15	99	1	0	0
1410	1	20	17.6693	3	2	0	0	1	26	9	26	99	99	0	0	0
9293	1	19	17.301	2	4	1	0	0	34	19	13	20	9	1	0	0
8671	0	19	24.6914	4	1	1	0	0	40	20	20	99	99	0	0	0
7904	1	21	20.0617	2	3	1	0	1	33	8	19	99	99	0	1	0
4943	0	24	25.2493	3	3	2	1	0	23	20	11	99	99	0	1	0
2887	1	19	23.03	3	3	1	0	0	23	16	99	99	99	0	1	0
4781	1	25	27.3438	1	3	2	1	0	24	23	33	99	99	0	1	0
7418	0	22	27.6817	1	2	0	0	1	35	9	37	99	99	0	1	0
768	0	18	22.6422	3	1	2	0	0	26	20	10	21	15	1	1	0
9219	1	17	19.1327	2	3	1	0	0	26	20	12	18	19	1	1	0
3469	1	20	23.7954	3	4	2	0	1	21	24	99	99	99	0	1	0
6135	0	19	18.3907	0	4	0	0	0	33	18	99	99	99	0	0	0
6628	0	17	23.3011	4	4	2	0	0	31	24	0	18	6	1	0	0
6083	0	18	21.6049	1	4	3	1	0	46	8	40	99	99	0	0	0
5469	1	19	26.3702	2	2	0	0	0	36	14	99	99	99	0	0	0
2371	1	24	23.5294	0	2	2	0	0	28	14	4	99	99	0	1	0
3053	0	27	25.6173	1	1	2	0	0	33	22	18	99	99	0	1	0
6312	0	19	18.9249	1	2	2	0	0	42	19	7	99	99	0	1	0
7567	0	20	24.5351	3	4	0	0	0	24	23	7	99	99	0	0	0
9372	1	23	20.7612	3	4	2	1	0	39	24	3	99	99	0	1	0
4987	0	24	21.7181	3	1	1	1	0	27	23	35	99	99	0	99	0
7922	1	19	19.7777	2	3	2	1	0	32	16	19	15	11	1	0	0
1623	0	21	22.4913	1	4	2	0	0	20	16	10	99	99	0	0	0
9523	1	17	19.4932	4	4	0	0	0	35	9	30	99	99	0	0	0
5566	1	23	17.3604	3	1	2	0	0	41	18	32	99	99	0	1	0
9330	1	21	22.3133	1	4	2	0	0	24	24	9	99	99	0	1	0
2040	0	28	31.7451	1	2	1	0	0	25	20	99	99	99	0	1	0
5347	1	24	27.6817	1	4	0	0	0	28	16	4	99	99	0	0	0
8369	1	24	23.1405	2	3	2	0	0	28	17	11	22	99	1	1	0
3060	0	26	19.4094	0	1	1	0	1	36	9	21	99	99	0	0	0
3023	0	21	24.7245	4	4	3	0	1	29	25	8	99	99	0	1	0
8707	0	22	21.8359	4	1	2	0	0	34	24	5	99	99	0	0	0
1768	1	29	42.9688	4	4	4	0	0	40	27	42	99	99	0	0	0
9341	1	20	19.7232	2	4	1	0	0	19	20	6	99	99	0	0	0
9538	1	20	21.6713	1	2	1	0	0	15	13	38	99	99	0	0	0
615	1	20	19.4674	3	2	2	0	0	33	20	19	99	99	0	1	0
622	1	22	26.1224	2	4	2	0	1	30	16	19	99	99	0	1	0
6590	1	21	24.3824	3	2	1	1	0	34	16	17	99	99	0	1	0
7430	1	24	20.9366	3	2	3	0	0	31	22	12	99	99	0	1	0
8563	1	24	22.4059	3	2	2	1	1	44	8	36	99	99	0	0	0
3383	0	22	23.3556	2	2	0	0	1	23	24	18	99	99	0	0	0
7336	1	21	26.6728	3	1	3	0	1	31	14	99	99	99	0	1	0
5867	1	22	24.3824	2	1	0	0	0	24	14	27	99	99	0	1	0
2748	1	19	20.984	3	3	2	0	0	25	19	16	99	99	0	1	0
1524	0	27	25.6801	0	1	1	1	0	49	9	55	99	99	0	1	0
1596	1	20	24.0569	4	4	2	0	0	10	22	2	99	99	0	1	0
3048	1	21	22.6474	3	1	2	0	0	17	22	8	99	99	0	0	0
6403	1	24	25.5102	3	2	2	1	0	30	18	15	99	99	0	1	0
4852	0	19	20.4511	4	2	1	0	0	41	26	15	99	99	0	1	0
4342	1	19	28.6851	3	2	2	1	0	22	20	10	99	99	0	0	0
5185	1	23	21.3675	2	3	2	0	0	27	20	99	99	99	0	1	0
5374	1	20	26.8136	3	3	1	1	1	47	8	99	99	99	0	0	0
926	0	20	24.4857	1	2	2	0	0	29	11	17	99	99	0	0	0
7435	1	19	20.7967	3	3	2	0	0	28	20	3	22	6	1	0	0
2049	1	22	27.6398	2	4	3	1	1	41	9	32	99	99	0	1	0
6934	1	20	28.7197	1	2	0	0	0	38	23	8	99	99	0	0	0
5497	1	22	20.7612	3	2	2	0	1	21	25	99	99	99	0	0	0
1224	1	17	21.4844	4	2	0	0	0	31	19	18	99	99	0	1	0
6505	1	20	19.79	2	4	2	1	0	17	15	13	99	99	0	1	0
2156	1	22	20.4382	3	4	2	1	1	33	16	39	99	99	0	1	0
7049	1	19	23.5102	2	4	2	0	0	32	21	5	23	5	1	1	0
4603	0	18	28.3782	1	2	0	0	0	35	11	16	99	99	0	0	0
7291	1	21	20.9877	4	4	0	0	0	25	18	8	16	10	1	0	0
648	0	18	20.9877	3	4	0	0	0	23	17	13	99	99	0	0	0
7950	1	22	32.6608	2	4	1	0	0	31	11	99	99	99	0	1	0
2051	1	20	20.4152	2	1	1	0	0	32	23	8	23	8	1	1	0
6422	1	23	20.5499	2	4	0	0	0	16	22	5	17	8	1	1	0
419	0	20	20.7612	3	2	2	0	0	38	18	16	15	14	1	0	0
4661	0	26	25.1063	2	3	3	0	0	12	18	8	22	99	1	1	0
8859	0	18	24.4898	3	4	2	0	0	16	17	2	22	2	1	0	0
6608	1	25	20.7031	3	3	0	0	0	49	7	42	99	99	0	0	0
8249	1	19	22.3081	2	1	1	0	0	36	19	15	99	99	0	1	0
8596	1	23	19.7232	2	2	0	0	0	28	22	5	99	99	0	0	0
7469	1	20	23.8754	2	2	1	0	1	20	14	31	99	99	0	0	0
3158	1	19	22.5306	0	3	0	0	0	36	9	99	99	99	0	0	0
4016	0	20	24.0997	4	3	0	0	0	20	18	14	99	99	0	0	0
5199	0	22	24.281	3	0	0	0	0	35	10	29	99	99	0	0	0
8722	1	17	18.726	4	2	2	0	0	38	26	6	99	99	0	1	0
5459	1	20	18.3058	2	4	2	1	1	43	8	31	2	99	1	0	0
6614	1	20	16.937	2	3	0	0	0	18	21	10	18	4	1	1	0
4438	1	22	20.2812	0	2	4	1	1	22	18	14	99	99	0	1	0
8040	1	24	21.7555	2	3	0	0	0	21	11	17	99	99	0	1	0
2625	0	26	21.3669	1	3	2	1	1	37	13	20	15	17	1	0	0
3550	1	20	21.1073	1	2	0	0	0	17	16	21	20	19	1	1	0
9036	1	24	34.0866	2	1	0	0	0	26	25	8	99	99	0	1	0
394	1	20	20.1771	4	3	0	0	0	29	23	99	99	99	0	0	0
2777	0	20	23.6203	3	4	1	0	1	23	26	8	99	99	0	0	0
8718	1	25	32.2708	1	4	1	0	0	44	12	29	99	99	0	1	0
7485	1	24	23.3067	2	3	3	1	0	33	17	3	18	13	1	0	0
3279	1	19	20.4491	1	4	1	0	1	34	14	10	99	99	0	0	0
5699	0	18	23.5078	3	4	1	0	0	33	17	8	99	99	0	0	0
7109	1	22	22.46	1	3	2	1	0	13	21	99	99	99	0	1	0
1685	1	19	25.0762	1	1	0	0	0	25	17	21	99	99	0	0	0
4914	0	18	20.5897	3	3	3	0	0	33	19	13	99	99	0	0	0
5506	0	21	19.3502	1	4	1	0	1	38	9	20	99	99	0	1	0
4952	1	19	19.3625	3	4	1	0	0	20	26	4	99	99	0	1	0
8299	0	22	27.7551	3	2	2	0	0	25	9	17	99	99	0	0	0
99	0	21	21.3669	0	4	2	0	0	27	13	11	99	99	0	0	0
8146	0	18	19.8407	0	4	0	0	0	42	16	8	99	99	0	1	0
3694	1	27	24.5351	0	4	3	0	1	10	9	4	99	99	0	1	0
8450	1	19	20.0617	4	2	2	0	0	19	27	99	99	99	0	0	0
868	1	24	21.1927	3	1	2	0	1	32	27	4	27	3	1	1	0
7381	0	21	24.4576	3	4	1	1	0	19	14	14	99	99	0	0	0
876	1	20	19.721	2	3	1	0	0	20	20	7	22	5	1	1	0
672	1	19	22.6562	2	2	0	0	0	22	26	15	25	18	1	0	0
3058	1	19	19.7777	0	1	0	0	0	27	8	27	99	99	0	0	0
1050	0	19	20.0617	1	4	1	0	0	39	22	4	99	99	0	1	0
7758	0	22	21.9713	3	4	3	0	0	16	18	17	99	99	0	0	0
197	1	28	18.6851	2	2	2	1	1	40	18	21	99	99	0	1	0
7756	1	20	17.0874	2	1	0	0	0	15	4	8	22	0	1	0	0
5020	0	26	22.2439	4	2	0	0	0	27	19	17	99	99	0	0	0
3539	0	19	23.1241	0	0	0	1	0	47	7	46	11	29	1	0	0
4468	0	26	25.8806	3	2	2	1	1	32	9	32	99	99	0	1	0
1367	0	19	24.6914	2	2	1	0	0	15	24	10	99	99	0	1	0
8443	0	20	23.2687	4	4	0	0	0	22	20	13	17	18	1	0	0
4496	0	27	25.5036	2	3	3	1	1	34	22	18	99	99	0	1	0
4746	1	25	18.7783	3	2	0	0	0	35	21	2	99	99	0	0	0
7308	0	20	20.3712	0	3	3	1	0	42	15	10	99	99	0	0	0
2439	1	24	27.7344	2	2	3	0	1	46	13	17	10	28	1	0	0
3906	0	24	30.2343	0	1	0	0	0	28	10	18	99	99	0	0	0
7111	1	20	17.9902	2	3	1	0	0	25	22	12	99	99	0	0	0
5717	0	19	23.6295	4	4	1	0	1	38	16	23	99	99	0	0	0
2034	0	28	23.0954	1	4	3	1	0	21	18	22	99	99	0	1	0
8910	0	20	21.2245	2	2	2	0	0	40	13	6	15	13	1	0	0
5927	0	19	25.6173	4	2	2	0	0	46	12	33	99	99	0	1	0
5362	1	19	17.9151	3	2	1	1	0	12	13	27	99	99	0	0	0
4422	1	22	22.68	2	4	0	0	0	24	12	5	99	99	0	1	0
3309	1	23	19.3337	0	2	1	1	0	19	18	13	19	19	1	1	0
4437	0	24	25.6402	2	4	3	0	0	24	19	7	99	99	0	0	0
6504	0	20	22.0688	4	2	2	1	0	32	23	17	99	99	0	0	0
211	1	19	21.2953	1	2	2	0	0	21	18	7	99	99	0	1	0
3815	0	29	25.464	2	3	1	0	0	32	14	19	99	99	0	1	0
6877	1	23	24.539	1	2	2	1	0	42	18	11	23	25	1	1	0
6142	1	20	33.0579	3	1	2	0	0	28	12	26	11	9	1	0	0
5580	0	19	24.2123	4	2	0	0	0	14	22	10	99	99	0	0	0
4613	1	19	25.3934	2	4	1	0	0	35	18	4	99	99	0	1	0
2801	1	19	15.3894	1	1	2	1	0	39	6	42	99	99	0	1	0
5145	0	19	21.6296	3	4	2	0	1	28	22	15	99	99	0	1	0
6089	1	19	17.3061	2	3	1	0	0	43	15	99	99	99	0	0	0
3307	1	22	18.424	3	1	2	0	0	34	23	26	22	24	1	1	0
5964	1	20	23.3234	3	4	4	1	0	40	25	9	99	99	0	0	0
2548	0	18	17.4501	2	2	2	0	0	35	19	3	99	99	0	0	0
8611	0	20	25.1953	4	3	2	0	0	18	21	8	99	99	0	1	0
345	0	19	24.6914	4	4	0	0	0	20	18	8	99	99	0	0	0
2808	1	21	23.7387	1	1	1	0	0	33	22	9	99	99	0	1	0
5332	0	20	18.5185	4	4	2	0	0	46	21	4	99	99	0	0	0
5583	1	19	18.7783	3	3	0	0	1	17	26	1	99	99	0	0	0
1775	0	28	26.8464	1	3	2	1	0	42	9	24	99	99	0	0	0
691	0	19	20.0984	4	3	2	0	0	30	22	4	99	99	0	1	0
4335	0	21	25.565	2	4	2	1	1	43	19	13	99	99	0	0	0
8491	1	19	20.0692	2	1	1	0	0	43	13	40	15	43	1	1	0
9448	1	24	28.306	3	1	0	0	0	18	16	18	99	99	0	0	0
1311	1	22	20.7476	1	3	2	0	0	41	15	99	99	99	0	1	0
7253	0	18	24.3072	2	2	2	0	0	33	21	6	99	99	0	0	0
6911	0	26	21.4771	2	3	3	1	0	37	22	12	99	99	0	1	0
7533	0	20	24.2202	4	2	2	0	0	32	22	19	21	4	1	1	0
684	0	22	25.4752	3	2	1	0	0	28	26	99	99	99	0	99	0
2160	1	21	25.9516	2	3	1	0	0	27	14	9	99	99	0	0	0
3402	1	22	22.0386	1	3	3	1	0	37	13	99	99	99	0	1	0
783	1	22	22.151	3	4	2	0	0	39	17	99	99	99	0	1	0
6596	0	20	21.5451	1	4	0	0	0	42	20	10	99	99	0	1	0
1601	0	19	21.75	3	2	1	0	0	48	22	99	99	99	0	99	0
910	1	31	16.1059	1	2	0	0	1	25	16	99	99	99	0	1	0
2084	1	24	24.2188	2	4	1	0	0	30	21	10	20	3	1	1	0
5552	0	25	18.2099	0	3	0	0	0	15	18	13	99	99	0	1	0
6502	0	20	23.3747	4	2	2	0	0	21	24	7	99	99	0	1	0
1304	0	21	27.7575	4	1	0	0	0	38	25	9	23	8	1	1	0
1744	1	19	23.0518	3	1	2	0	0	38	18	12	99	99	0	1	0
3635	0	20	26.3094	3	1	1	0	0	34	20	13	99	99	0	1	0
7301	1	19	21.7993	3	4	2	0	0	22	18	16	99	99	0	0	0
6061	0	19	23.3747	3	2	3	0	0	27	25	8	99	99	0	0	0
1705	0	19	21.6788	3	1	1	0	0	26	20	16	99	99	0	1	0
1360	1	24	22.2656	3	4	2	1	0	30	14	17	5	50	1	0	0
5313	1	20	15.2439	3	4	2	0	0	38	11	18	99	99	0	1	0
353	0	20	20.7756	1	3	0	0	1	40	15	17	99	99	0	1	0
4823	1	24	23.3844	1	2	2	1	0	33	14	13	99	99	0	0	0
6177	1	23	21.5019	2	3	2	0	0	24	16	12	14	14	1	1	0
6238	1	19	19.5918	4	2	1	0	0	26	14	15	99	99	0	0	0
9431	1	19	19.8413	4	3	2	0	0	22	16	99	99	99	0	0	0
5210	1	17	19.9573	3	4	1	0	0	14	24	11	22	8	1	1	0
5164	0	20	24.4898	4	1	0	0	0	26	23	26	99	99	0	0	0
1351	0	18	25.5036	4	2	1	1	0	39	16	23	99	99	0	1	0
1058	1	20	18.7328	2	4	1	0	0	17	21	1	99	99	0	1	0
6050	1	20	20.8209	3	3	1	1	0	29	21	12	99	99	0	1	0
8310	1	23	29.0688	2	4	2	0	0	46	14	13	99	99	0	1	0
5631	0	22	23.9249	3	2	0	0	0	37	13	18	99	99	0	1	0
7371	0	20	25.7371	3	4	1	0	0	20	18	2	18	4	1	0	0
7796	0	21	22.4712	1	3	1	0	0	36	18	17	99	99	0	0	0
2039	1	23	22.0932	1	2	3	0	0	30	17	13	99	99	0	1	0
6115	1	19	23.7118	3	3	0	0	0	28	14	19	99	99	0	1	0
8579	1	22	21.9713	3	1	0	0	0	44	16	20	9	34	1	1	0
3247	0	25	27.4598	3	3	2	0	0	33	16	11	99	99	0	0	0
5750	0	20	24.6181	3	2	0	0	0	32	15	12	99	99	0	0	0
8729	0	19	22.8774	3	2	2	1	0	42	17	20	99	99	0	0	0
8042	0	22	20.5643	2	4	4	1	1	29	25	5	99	99	0	1	0
6870	1	21	23.4236	2	2	1	0	0	39	20	20	20	23	1	0	0
5840	1	19	22.0386	0	2	1	1	0	24	26	99	99	99	0	1	0
7115	1	26	23.1206	2	3	3	1	0	26	3	44	13	15	1	1	0
9307	1	19	14.6873	3	4	1	0	0	27	24	5	17	30	1	1	0
9404	0	20	22.0195	3	2	1	0	0	28	20	7	99	99	0	0	0
2157	0	20	26.8817	4	3	0	0	0	21	25	4	99	99	0	1	0
6345	1	20	27.5802	1	2	0	0	0	36	10	25	99	99	0	0	0
1473	1	23	21.0938	3	4	0	0	1	23	12	99	99	99	0	1	0
2427	1	21	23.03	0	3	1	0	0	41	6	99	99	99	0	0	0
2465	0	18	20.6758	3	4	1	0	0	10	25	2	99	99	0	0	0
5642	1	26	19.8347	1	4	1	1	0	34	18	99	99	99	0	0	0
942	1	22	23.03	3	2	0	0	1	39	18	99	99	99	0	0	0
4228	0	20	23.7955	3	4	2	0	0	22	26	1	99	99	0	1	0
979	1	21	18.7783	2	3	2	0	0	28	17	99	99	99	0	1	0
1033	1	20	19.0311	3	1	2	0	0	17	22	5	99	99	0	1	0
8734	1	22	20.7008	4	2	2	0	1	32	18	9	99	99	0	1	0
8422	1	17	19.6072	0	4	2	0	0	41	17	15	3	46	1	0	0
2493	1	19	22.7583	3	2	2	0	0	27	13	25	99	99	0	1	0
8367	1	21	32.1799	0	1	1	0	1	47	12	43	99	99	0	1	0
1073	1	20	20.0155	4	3	1	0	0	34	14	8	99	99	0	0	0
7902	1	24	25.2826	1	3	2	0	0	42	18	8	99	99	0	0	0
6263	0	21	25.1278	4	2	1	0	0	25	18	5	17	9	1	0	0
1089	1	24	18.9292	2	3	0	0	1	29	18	8	99	99	0	1	0
7580	1	24	21.2245	1	2	2	0	0	34	15	15	99	99	0	1	0
4365	0	27	22.0932	2	4	2	0	1	31	25	3	99	99	0	1	0
9083	0	19	28.9051	3	2	3	0	0	38	11	28	13	28	1	0	0
2616	0	21	23.1241	2	4	1	0	0	28	13	15	99	99	0	0	0
7874	0	21	24.1517	3	4	2	0	0	25	25	9	23	20	1	0	0
3286	1	19	19.6283	1	3	2	0	0	41	15	33	11	29	1	1	0
934	0	19	20.6758	1	2	1	1	0	33	13	20	99	99	0	1	0
9020	0	19	22.2222	3	2	3	1	0	14	24	4	26	3	1	1	0
305	1	19	23.03	2	3	2	1	1	34	19	99	99	99	0	0	0
6659	0	19	19.3821	1	1	2	0	0	36	16	28	99	99	0	0	0
3525	1	20	22.7615	1	2	0	0	0	22	15	29	99	99	0	0	0
6038	1	21	20.6612	4	4	2	0	0	30	24	1	20	99	1	0	0
3944	0	20	31.2145	1	4	3	0	1	39	12	17	19	5	1	0	0
8507	1	23	24.6097	0	2	0	0	1	33	21	17	99	99	0	1	0
4213	1	20	23.8751	3	3	1	0	0	11	24	3	99	99	0	0	0
6223	0	18	21.7365	3	4	2	0	0	26	25	8	26	5	1	1	0
8918	0	18	23.5457	3	3	3	0	0	26	99	99	99	99	0	99	0
7478	0	22	30.863	4	4	1	1	0	44	27	48	22	99	1	0	0
974	0	19	22.3954	3	3	2	0	0	14	26	6	26	9	1	1	0
9400	0	31	26.2346	3	3	3	0	0	35	12	57	99	99	0	1	0
7453	0	18	20.5289	2	3	3	1	0	51	17	23	99	99	0	0	0
1059	0	18	21.7181	1	3	2	0	0	20	18	2	99	99	0	1	0
8327	1	19	24.4898	1	1	2	0	0	37	19	16	99	99	0	0	0
3148	1	19	28.089	2	4	0	0	0	15	23	10	99	99	0	99	0
540	1	25	26.3656	3	4	3	0	1	28	19	17	99	99	0	1	0
3065	1	21	27.3438	3	4	2	1	0	19	26	2	22	4	1	1	0
4851	0	21	20.1348	2	4	1	0	0	22	18	8	99	99	0	0	0
8680	1	24	22.0932	3	1	1	0	0	42	21	18	99	99	0	1	0
6707	1	19	24.3911	3	1	1	0	0	40	23	22	19	22	1	1	0
2906	1	20	20.6905	3	4	1	0	0	31	19	13	19	28	1	0	0
1989	1	17	23.3844	1	4	0	0	1	24	16	25	15	12	1	0	0
1600	0	20	20.9024	4	4	1	0	0	25	22	7	99	99	0	0	0
8491	1	21	22.6757	3	2	2	1	0	35	13	27	99	99	0	1	0
7500	0	18	19.7083	2	2	3	0	0	19	20	1	99	99	0	0	0
8561	1	24	28.8415	1	2	0	1	0	18	12	51	15	99	1	1	0
655	0	20	23.6295	4	3	0	0	0	21	20	16	21	9	1	1	0
6626	0	19	21.0388	2	4	0	0	0	21	17	12	16	11	1	0	0
5266	1	19	16.263	0	4	0	0	0	21	13	30	23	5	1	1	0
7717	1	24	24.841	2	4	1	0	0	25	21	13	99	99	0	0	0
8164	0	22	21.0077	4	4	2	1	0	20	25	5	99	99	0	0	0
8324	0	19	20.0177	2	4	2	1	0	33	21	10	99	99	0	0	0
3464	1	19	24.2123	3	1	2	0	1	22	17	35	99	99	0	1	0
5624	1	20	23.6614	2	2	2	1	0	30	24	14	99	99	0	0	0
6617	1	24	19.6752	1	2	1	0	0	27	12	25	14	6	1	0	0
2898	0	19	23.1983	3	2	2	1	0	26	22	5	99	99	0	0	0
4196	1	23	25.2363	3	2	2	0	0	48	13	24	99	99	0	0	0
2324	1	22	21.4844	1	3	3	1	1	31	25	99	99	99	0	1	0
7324	0	20	23.3747	2	1	2	1	0	34	19	7	99	99	0	1	0
5116	1	21	22.46	3	2	0	0	0	38	25	2	99	99	0	0	0
995	1	20	34.9388	0	0	0	0	0	16	4	99	99	99	0	1	0
5730	1	20	23.1481	0	2	1	0	0	30	22	99	99	99	0	1	0
2269	1	19	20.202	3	3	2	0	0	28	16	17	99	99	0	0	0
6740	1	19	23.7228	3	3	1	0	0	25	18	10	17	15	1	1	0
7119	1	19	21.1389	0	3	0	0	0	29	14	20	15	7	1	1	0
8870	0	29	26.2966	2	1	0	0	0	42	13	15	99	99	0	1	0
870	1	21	20.202	2	1	0	0	0	23	22	19	99	99	0	0	0
3709	1	23	20.6852	2	4	0	0	0	27	13	46	99	99	0	0	0
323	0	18	99	2	4	2	0	0	24	20	2	99	99	0	0	0
8344	1	20	23.5883	2	2	2	0	0	21	19	5	99	99	0	0	0
8554	0	20	17.5	4	2	3	0	0	36	15	14	99	99	0	0	0
6673	1	20	20.6852	1	2	2	0	0	18	24	8	25	1	1	1	0
4339	0	19	23.9133	2	4	1	0	0	20	10	99	99	99	0	0	0
4868	1	23	19.7232	1	3	0	0	0	19	18	99	99	99	0	0	0
913	1	19	20.3804	3	2	2	0	0	24	22	4	24	4	1	0	0
2833	1	20	19.721	1	2	2	0	0	37	12	12	99	99	0	0	0
1560	1	25	29.6665	2	3	3	1	1	30	20	13	99	99	0	1	0
6946	1	19	22.2291	4	3	0	0	1	23	16	11	99	99	0	1	0
6418	1	24	25.2595	1	4	2	0	0	32	13	27	14	19	1	0	0
8877	0	27	24.3072	0	3	1	1	0	39	26	10	99	99	0	1	0
3412	1	22	30.4218	1	4	2	0	0	28	21	3	99	99	0	1	0
2473	0	19	18.3145	0	4	1	0	0	29	12	21	99	99	0	0	0
8511	0	18	21.0526	3	4	0	0	0	14	21	5	22	4	1	0	0
2470	1	23	19.1406	3	3	2	0	0	47	16	27	99	99	0	0	0
2624	1	26	19.8177	2	1	2	1	0	44	13	20	99	99	0	0	0
2373	1	19	23.9361	3	3	0	0	0	16	24	99	99	99	0	0	0
7920	1	19	20.7157	4	3	0	0	0	23	21	34	99	99	0	1	0
2059	1	20	19.0039	1	2	2	0	0	18	19	10	13	11	1	1	0
8297	0	18	23.9249	3	1	1	0	0	28	17	10	99	99	0	1	0
276	1	25	22.8928	2	4	1	0	0	30	21	16	99	99	0	1	0
7155	1	20	20.8209	3	3	1	0	0	23	18	2	99	99	0	0	0
6658	1	21	22.7732	3	2	3	0	0	29	3	32	99	99	0	0	0
1250	1	22	35.3798	1	3	2	1	0	28	25	1	22	5	1	0	0
7021	1	19	20.8117	2	3	0	0	0	29	13	19	11	27	1	0	0
1930	1	19	17.6471	3	3	3	0	1	30	16	29	15	11	1	1	0
947	1	22	26.0375	2	4	0	0	0	21	18	2	99	99	0	0	0
7020	0	20	24.4141	2	2	1	0	0	27	25	14	99	99	0	1	0
154	1	22	19.8407	2	3	1	0	1	29	27	11	99	99	0	1	0
2766	1	19	20.3125	0	4	1	0	0	15	24	4	99	99	0	1	0
801	0	20	21.1327	3	4	2	0	0	29	18	8	99	99	0	0	0
1549	0	20	18.9887	2	3	1	0	0	12	24	0	99	99	0	0	0
6441	1	19	18.2899	3	2	2	0	0	18	16	5	99	99	0	1	0
970	1	24	17.0068	1	4	0	0	0	34	11	32	99	99	0	0	0
2580	1	20	19.5312	0	2	2	1	0	35	22	99	99	99	0	1	0
7428	1	19	36.7634	2	4	0	0	0	47	12	19	12	21	1	0	0
2328	1	19	16.901	4	1	1	0	1	38	26	9	99	99	0	1	0
5258	0	20	20.9107	2	1	2	0	0	19	27	26	99	99	0	1	0
6540	1	23	22.0932	2	2	2	1	0	31	24	18	15	20	1	1	0
4901	1	19	23.1834	2	2	2	0	0	42	21	7	99	99	0	1	0
6198	0	20	20.984	3	1	2	0	0	32	19	11	99	99	0	0	0
7415	0	19	29.9909	3	3	3	1	0	32	18	10	99	99	0	0	0
9344	1	21	23.8751	2	3	2	0	1	19	25	3	99	99	0	0	0
3872	1	29	19.5717	4	4	1	0	1	35	25	21	99	99	0	1	0
2259	1	22	17.5556	0	4	0	0	1	35	4	32	7	31	1	1	0
8769	1	20	24.6097	2	3	1	0	0	39	14	20	99	99	0	1	0
1641	1	23	31.2394	2	4	1	0	0	36	16	14	12	23	1	1	0
9337	0	19	16.5607	0	4	3	1	0	39	7	99	99	99	0	1	0
3517	0	19	24.3827	4	3	1	0	0	21	25	5	99	99	0	1	0
1029	0	20	21.1327	4	1	1	0	0	21	26	4	26	9	1	1	0
9015	0	26	29.3629	4	3	0	0	0	37	16	15	99	99	0	0	0
6682	1	21	35.8564	1	3	2	0	0	29	25	7	99	99	0	1	0
3793	0	21	22.1297	3	1	1	0	0	34	15	7	99	99	0	1	0
4243	1	20	24.2215	2	4	1	0	1	38	18	25	10	30	1	1	0
330	0	30	24.6152	1	2	3	1	0	33	19	18	99	99	0	0	0
8478	0	27	21.5029	3	2	2	0	0	20	24	2	27	1	1	1	0
2301	0	25	27.7551	1	4	0	0	0	34	22	13	18	23	1	1	0
198	1	20	20.0692	3	2	2	0	0	25	20	7	99	99	0	0	0
4421	1	22	20.1956	3	2	2	1	1	29	26	3	99	99	0	0	0
2329	0	21	21.7877	4	3	3	0	0	22	16	7	22	2	1	0	0
50	1	19	18.75	2	3	1	0	0	29	12	23	9	25	1	0	0
4902	1	25	19.3625	3	2	0	0	1	40	20	99	99	99	0	1	0
5263	0	19	20.9024	2	4	3	0	1	44	18	99	99	99	0	1	0
5280	1	21	21.6128	1	3	3	0	0	37	20	6	18	16	1	0	0
7727	1	21	15.917	1	4	2	0	0	18	23	19	23	28	1	1	0
5920	0	21	21.3296	3	4	3	0	0	23	17	7	99	99	0	1	0
5065	0	19	21.0498	1	2	1	0	0	16	13	10	99	99	0	99	0
2397	1	21	22.3214	3	2	1	0	0	19	22	3	99	99	0	0	0
4915	0	27	23.04	4	1	1	0	0	24	19	8	99	99	0	1	0
1921	1	20	17.4191	3	3	2	1	0	23	24	2	99	99	0	0	0
9443	1	23	30.8642	1	4	1	1	0	39	14	5	99	99	0	0	0
133	0	19	21.6049	3	2	2	0	0	24	17	99	99	99	0	0	0
6047	1	24	22.3214	1	2	2	1	1	39	11	46	99	99	0	1	0
9073	0	20	25.6173	0	4	1	0	0	30	20	9	99	99	0	0	0
6415	1	24	18.9388	2	2	2	1	1	35	11	32	99	99	0	1	0
4804	0	19	24.4898	3	3	4	0	0	35	6	48	99	99	0	0	0
8433	1	22	20.202	0	0	0	0	0	48	18	39	99	99	0	1	0
7982	0	18	27.7778	0	4	0	0	0	15	25	99	99	99	0	0	0
7061	0	18	21.2665	3	4	2	1	0	19	20	7	99	99	0	0	0
5033	1	19	21.6311	2	3	1	0	0	19	20	99	99	99	0	1	0
3131	1	28	17.9931	2	1	1	0	0	17	11	99	99	99	0	1	0
3604	1	19	23.5666	1	4	1	0	0	33	22	7	99	99	0	0	0
9035	1	19	18.5529	1	3	0	0	1	33	13	99	99	99	0	0	0
7290	0	28	24.6181	4	4	1	0	0	42	9	21	99	99	0	0	0
1554	0	19	27.7551	2	2	3	0	0	18	23	2	99	99	0	1	0
7852	1	19	22.9854	3	1	0	0	0	33	15	18	99	99	0	1	0
1758	0	19	30.8642	2	1	2	0	0	37	21	30	99	99	0	0	0
1176	0	21	24.0741	3	2	1	0	0	20	17	99	99	99	0	1	0
3254	1	22	22.2041	3	3	2	0	1	36	19	12	99	99	0	1	0
113	0	18	23.04	1	4	1	0	0	36	13	26	26	1	1	1	0
7011	0	18	22.8571	2	3	0	0	0	39	25	6	26	13	1	0	0
1514	0	20	24.8445	1	4	0	0	0	48	26	8	26	3	1	1	0
4967	1	20	20.4382	4	2	1	0	0	27	17	99	99	99	0	0	0
6013	1	23	20.202	0	4	1	0	1	22	17	12	99	99	0	1	0
2095	0	19	23.4075	2	4	2	1	1	27	22	99	99	99	0	0	0
9343	1	25	27.6361	3	2	2	0	0	24	22	11	99	99	0	1	0
2015	1	23	23.2438	4	2	1	0	0	38	9	13	99	99	0	0	0
571	0	19	23.0954	3	1	2	0	0	37	20	14	99	99	0	0	0
612	1	20	30.0712	3	2	2	0	0	32	20	20	99	99	0	1	0
4990	1	19	17.301	3	2	1	0	1	30	15	99	99	99	0	0	0
7586	1	22	20.0617	1	2	2	0	0	33	23	8	99	99	0	1	0
1516	0	25	23.0388	4	2	2	0	0	18	16	10	99	99	0	1	0
524	1	20	24.1588	3	4	1	0	0	35	24	4	99	99	0	1	0
6987	1	23	19.4771	3	1	2	0	0	31	6	30	11	31	1	0	0
4029	1	23	18.4265	2	4	0	0	1	19	26	1	99	99	0	1	0
8770	1	21	22.5466	2	3	2	1	1	39	20	8	99	99	0	0	0
834	0	21	25.3815	2	3	2	0	0	23	7	37	99	99	0	1	0
300	1	26	23.4586	3	2	2	1	0	39	20	99	99	99	0	1	0
5025	0	19	21.0373	1	4	2	0	0	33	20	6	99	99	0	1	0
6184	1	20	23.03	3	4	2	0	0	17	26	4	99	99	0	1	0
332	1	20	20.3383	3	2	2	0	0	35	20	99	99	99	0	0	0
1715	0	19	19.5682	2	3	1	0	0	12	23	16	99	99	0	1	0
6118	1	24	21.5349	0	2	0	0	0	47	3	41	99	99	0	0	0
5482	0	19	24.6914	3	1	1	0	0	37	21	15	99	99	0	1	0
5452	1	23	25.7117	1	3	2	0	0	33	23	9	99	99	0	1	0
4995	1	23	23.8754	0	2	0	0	1	35	20	3	99	99	0	1	0
5072	0	19	21.8776	3	2	2	0	0	28	22	10	99	99	0	1	0
4259	1	23	19.0311	2	2	2	0	1	31	19	8	99	99	0	1	0
6295	1	20	20.5499	0	4	0	0	0	37	14	35	15	22	1	0	0
4349	0	18	21.1327	3	4	3	0	0	24	17	12	99	99	0	0	0
3647	0	18	21.2585	3	0	0	0	0	10	27	7	99	99	0	0	0
5786	0	22	22.1297	4	1	3	0	0	26	18	10	99	99	0	0	0
611	0	19	23.1481	3	3	1	0	0	25	17	99	99	99	0	1	0
9338	0	27	19.5978	0	3	1	0	0	30	17	9	99	99	0	1	0
928	1	19	19.433	2	2	2	0	1	33	25	99	99	99	0	0	0
958	1	19	24.977	3	4	0	0	0	16	24	7	24	6	1	0	0
4998	0	18	21.3898	2	3	1	0	0	33	24	8	99	99	0	1	0
5483	0	21	21.9774	3	3	3	0	0	34	20	7	23	2	1	0	0
1376	0	21	24.7843	3	4	2	1	0	15	26	7	99	99	0	0	0
5022	1	21	23.5294	2	2	1	0	0	38	23	99	99	99	0	1	0
5610	1	21	22.7732	2	2	3	0	0	22	20	3	24	1	1	1	0
6024	0	21	28.634	3	1	3	1	1	32	25	7	99	99	0	1	0
5035	1	23	17.2248	2	4	2	0	0	39	17	35	99	99	0	1	0
3346	1	20	25.3444	0	4	0	0	0	30	1	26	99	99	0	1	0
5625	1	19	30.2469	2	4	1	0	0	33	15	20	99	99	0	0	0
831	0	18	23.9912	3	2	1	0	0	32	23	5	22	6	1	1	0
5941	1	20	19.257	4	4	2	0	0	24	19	17	21	19	1	0	0
7810	1	26	20.8307	3	4	2	0	0	29	22	10	99	99	0	1	0
5237	0	19	24.6914	4	1	0	0	0	38	18	22	99	99	0	1	0
1927	1	19	23.4075	3	2	0	1	1	24	23	99	99	99	0	1	0
9426	1	20	20.8209	3	3	1	0	1	25	18	22	99	99	0	0	0
3570	1	26	37.6543	0	3	1	0	1	27	25	18	23	19	1	1	0
6922	0	19	19.0311	1	3	2	0	0	36	11	5	11	11	1	0	0
1194	0	19	29.0367	2	3	1	0	0	32	27	2	99	99	0	1	0
2535	1	21	20.1348	1	3	1	0	0	35	8	33	99	99	0	1	0
9221	1	21	19.0311	0	3	0	0	0	44	1	55	99	99	0	1	0
7848	1	21	18.3391	3	4	1	0	0	16	24	12	27	16	1	1	0
4561	0	19	19.6052	3	2	2	0	0	16	25	3	99	99	0	0	0
2112	0	21	23.7022	4	3	3	0	0	16	24	99	99	99	0	0	0
8555	1	22	20.0692	1	3	2	0	1	28	20	13	99	99	0	1	0
8532	0	18	20.7756	0	4	1	0	0	52	12	16	99	99	0	0	0
7835	1	20	21.9713	1	1	2	0	0	12	27	3	99	99	0	1	0
8160	1	19	21.6713	2	3	2	1	1	42	22	24	18	99	1	1	0
4785	1	21	29.7211	3	4	3	0	0	26	22	9	99	99	0	1	0
8574	1	20	23.5294	2	2	1	0	0	32	21	16	99	99	0	1	0
1355	1	19	18.6851	4	3	2	0	0	38	21	99	99	99	0	0	0
7589	1	26	19.9744	3	3	2	0	0	26	27	4	99	99	0	1	0
3163	0	19	23.4586	4	1	0	0	0	32	22	2	26	2	1	0	0
3863	1	22	18.1312	2	1	0	0	0	23	25	37	99	99	0	0	0
2262	0	20	19.6232	2	4	2	0	0	18	27	7	25	8	1	1	0
1480	0	22	18.937	0	0	0	0	0	35	6	30	99	99	0	0	0
4908	1	21	19.5965	4	2	2	1	0	10	24	0	99	99	0	0	0
6999	0	20	22.7244	1	1	2	1	0	22	10	16	99	99	0	0	0
8011	0	20	24.6181	4	2	0	0	0	15	23	9	99	99	0	0	0
3602	1	21	21.9525	0	4	2	0	0	28	16	9	22	22	1	1	0
2845	1	21	21.2585	3	4	3	1	0	17	7	99	99	99	0	0	0
4380	0	20	21.9138	2	2	2	0	0	46	19	24	13	11	1	1	0
1538	0	19	21.1463	4	3	2	0	0	31	20	8	13	10	1	1	0
8131	1	19	19.2277	2	1	0	1	0	31	21	19	99	99	0	0	0
5858	1	20	20.8086	1	3	3	0	1	47	9	55	99	99	0	1	0
3797	1	21	21.6296	3	2	2	0	1	25	21	10	99	99	0	1	0
7233	1	20	22.3081	2	3	1	0	0	24	22	18	23	6	1	1	0
4875	1	20	18.4425	2	4	2	0	0	42	17	23	13	25	1	0	0
2623	0	20	23.3556	3	2	0	0	0	42	18	15	99	99	0	1	0
2799	0	22	24.2215	1	1	0	0	0	30	19	25	99	99	0	0	0
6059	1	19	20.1995	3	4	2	0	0	37	17	3	99	99	0	0	0
497	0	22	24.6914	1	4	2	0	0	22	19	16	99	99	0	0	0
2189	0	30	28.6661	2	2	0	0	0	16	21	7	99	99	0	0	0
8541	1	21	20.202	3	3	3	0	1	39	19	4	99	99	0	0	0
7908	1	22	22.2753	1	2	2	0	0	23	27	12	99	99	0	1	0
646	0	19	20.6758	2	3	0	0	0	18	17	10	99	99	0	0	0
6021	1	24	21.0498	3	4	2	0	0	19	17	8	99	99	0	1	0
3655	0	19	20.5226	4	4	0	0	0	28	19	2	99	99	0	1	0
1963	1	21	19.7777	0	1	1	0	1	32	10	45	99	99	0	1	0
9259	0	19	20.7476	2	2	2	0	0	43	17	99	99	99	0	1	0
4514	1	19	20.148	2	2	2	0	0	18	21	6	99	99	0	1	0
2702	1	20	18.5185	1	4	2	0	1	10	11	40	7	37	1	0	0
1737	1	20	26.9274	2	4	3	1	0	39	13	45	99	99	0	1	0
8518	0	21	21.6049	1	2	3	1	1	32	17	10	26	0	1	1	0
3327	0	21	21.276	4	1	1	0	0	31	18	22	26	23	1	0	0
2925	1	19	14.7054	2	3	2	0	0	12	19	29	99	99	0	0	0
7476	0	26	24.6914	2	4	1	0	0	15	21	10	14	9	1	1	0
6880	0	19	16.7277	2	1	1	0	0	32	17	24	16	18	1	1	0
680	0	21	34.7178	0	4	1	0	0	53	4	35	21	11	1	0	0
2804	0	20	34.1537	3	2	3	0	0	36	18	15	99	99	0	0	0
2953	1	26	27.968	3	3	1	0	0	19	26	15	99	99	0	1	0
6146	1	24	20.0777	3	2	1	0	0	33	14	27	99	99	0	1	0
175	0	19	34.7178	4	0	0	0	0	29	14	29	99	99	0	0	0
2067	1	32	21.8724	2	4	2	1	0	25	22	12	99	99	0	1	0
8649	1	19	19.7055	3	4	0	0	1	39	15	38	99	99	0	0	0
8246	1	20	28.5156	2	1	2	0	0	37	17	25	99	99	0	0	0
1638	0	19	24.4857	4	3	2	0	0	17	26	4	99	99	0	1	0
1582	1	20	19.6072	3	3	1	1	1	29	16	18	99	99	0	1	0
9052	1	19	20.6852	4	3	0	0	0	25	24	1	99	99	0	0	0
8223	1	19	18.1252	2	2	2	0	0	22	18	5	18	7	1	0	0
5871	0	21	20.5897	3	2	0	0	0	24	27	6	99	99	0	0	0
2698	1	21	18.424	3	3	1	0	0	36	5	42	9	35	1	1	0
271	0	18	19.199	2	3	1	0	0	31	19	9	99	99	0	1	0
1817	0	28	39.0219	1	2	1	0	0	23	18	8	99	99	0	1	0
8781	0	19	19.4444	0	3	2	0	1	20	17	4	21	0	1	0	0
1491	1	25	24.8356	1	1	3	0	0	28	15	99	99	99	0	0	0
2575	0	19	25.7255	2	3	0	0	0	30	25	7	99	99	0	0	0
7656	0	20	22.4913	3	3	2	0	0	13	18	11	18	23	1	0	0
1042	1	18	19.3821	3	1	2	0	0	44	99	99	99	99	0	99	0
8543	0	20	22.6347	4	3	2	0	0	23	27	2	99	99	0	0	0
7792	0	19	32.6992	3	2	0	0	0	50	21	6	99	99	0	0	0
6315	1	23	25.3515	3	3	2	0	0	27	27	1	99	99	0	1	0
1684	1	20	20.9566	3	2	3	0	0	43	19	50	99	99	0	0	0
2319	1	20	22.8624	1	4	2	1	1	47	16	99	99	99	0	1	0
7211	0	20	22.7244	3	1	2	0	0	33	18	17	99	99	0	0	0
7870	0	21	29.5619	3	4	0	0	0	37	15	4	99	99	0	0	0
2425	1	27	19.1001	4	2	1	0	0	10	24	5	99	99	0	1	0
2083	0	21	21.4476	3	4	3	1	0	22	23	4	99	99	0	0	0
325	0	19	22.8774	3	2	3	0	0	24	26	3	99	99	0	0	0
6225	1	20	20.3223	2	2	2	0	1	30	15	19	99	99	0	1	0
1339	1	22	19.8839	4	1	0	0	0	44	17	8	99	99	0	0	0
6091	0	21	21.1327	4	4	1	0	0	18	20	24	99	99	0	0	0
7365	0	21	18.9036	3	3	3	0	0	45	7	47	99	99	0	0	0
8607	0	19	19.3906	1	4	0	0	0	30	14	7	99	99	0	0	0
7138	0	19	22.6645	0	4	0	0	0	37	17	24	9	22	1	0	0
9096	1	27	21.5451	2	4	0	0	1	29	14	99	99	99	0	0	0
4478	0	18	19.6232	1	3	2	0	0	33	20	14	99	99	0	0	0
3070	1	19	21.7181	2	1	2	0	0	18	20	99	99	99	0	1	0
2896	0	20	24.0493	4	2	2	0	0	44	13	34	99	99	0	0	0
7432	0	20	26.4915	2	1	0	1	0	20	26	16	99	99	0	1	0
1625	0	20	26.8809	3	4	2	0	0	10	17	6	17	8	1	1	0
2999	1	20	18.4672	3	2	2	0	1	16	21	4	99	99	0	0	0
4937	1	19	21.1073	1	2	3	1	0	27	12	27	99	99	0	0	0
7230	1	21	30.7787	2	4	1	0	0	33	19	26	99	99	0	1	0
659	0	21	23.7955	2	4	3	1	0	22	20	12	99	99	0	0	0
3543	1	27	19.7133	0	4	3	1	0	26	15	16	99	99	0	0	0
5295	1	20	21.2953	4	4	1	0	0	31	19	4	99	99	0	0	0
8800	1	26	19.8347	1	2	0	0	0	18	26	8	99	99	0	0	0
2996	1	25	20.0617	3	1	1	0	0	23	18	8	19	7	1	0	0
7857	1	19	21.6049	4	3	2	0	0	27	26	99	99	99	0	0	0
446	1	19	20.7612	4	2	2	0	1	27	19	8	99	99	0	0	0
9557	1	20	28.2284	1	2	0	0	0	43	19	6	99	99	0	0	0
2298	0	19	18.2825	0	4	2	0	0	23	22	8	99	99	0	1	0
217	0	19	18.5185	2	4	2	0	1	24	9	34	99	99	0	1	0
2515	1	20	22.151	4	3	2	0	0	31	14	19	16	99	1	0	0
1905	0	18	24.1946	4	4	4	0	0	39	12	27	99	99	0	0	0
7060	1	20	19.9184	2	1	1	0	0	54	9	38	99	99	0	1	0
9208	1	19	26.0375	1	3	0	0	1	22	14	10	99	99	0	1	0
2939	0	18	42.3667	0	4	1	0	0	52	9	29	99	99	0	0	0
7484	0	26	21.9363	3	3	1	0	0	30	11	18	99	99	0	1	0
1009	1	23	26.6749	2	4	2	0	1	33	15	51	99	99	0	0	0
5762	1	23	22.0581	2	3	2	0	1	17	13	21	99	99	0	1	0
4108	0	18	29.6495	2	3	0	0	0	32	11	29	16	18	1	1	0
6322	1	25	18.3594	0	2	1	0	0	31	17	28	11	33	1	1	0
1016	1	20	21.9363	3	4	2	0	0	15	21	8	99	99	0	1	0
2390	1	20	28.2828	2	3	2	0	0	32	19	13	99	99	0	0	0
7698	1	19	20.0155	4	4	2	1	0	18	17	11	22	5	1	0	0
9417	1	20	22.2041	3	2	1	0	0	21	17	10	21	31	1	0	0
1085	0	21	21.0388	3	2	2	0	0	30	15	18	99	99	0	1	0
2675	1	19	18.5185	4	3	2	0	0	31	19	15	17	7	1	1	0
2605	0	19	20.8307	1	1	0	0	0	26	17	18	26	19	1	0	0
5027	1	20	21.0498	2	3	2	0	1	22	14	99	99	99	0	0	0
7803	1	23	21.2245	2	2	0	1	1	31	21	13	99	99	0	1	0
2380	1	21	18.026	3	1	1	0	0	29	15	25	99	99	0	0	0
6253	0	19	32.1463	0	3	1	0	0	38	17	1	99	99	0	0	0
8357	1	19	21.1389	3	2	2	0	0	29	23	3	99	99	0	1	0
5460	1	20	24.2215	0	3	2	1	0	35	14	21	99	99	0	1	0
5635	1	20	23.7118	2	3	1	0	1	26	15	16	99	99	0	1	0
940	1	21	20.0796	3	4	0	0	0	44	23	22	23	18	1	0	0
9442	0	19	22.3958	3	2	1	0	0	42	16	15	99	99	0	0	0
5740	1	23	20.984	3	3	0	0	0	17	25	2	22	6	1	1	0
7798	0	19	23.1674	4	4	1	0	0	23	26	6	99	99	0	1	0
2663	1	19	22.9591	3	3	2	0	0	33	11	21	6	99	1	1	0
709	0	20	35.0621	0	4	3	0	0	28	26	4	99	99	0	0	0
4711	1	19	30.9304	3	1	0	0	0	19	17	0	12	17	1	0	0
2341	1	20	25.2595	1	2	2	0	0	27	21	14	21	10	1	1	0
1634	1	21	24.977	1	3	0	0	0	27	14	17	99	99	0	1	0
7272	0	20	24.8356	3	2	3	0	0	25	22	0	26	0	1	1	0
8955	1	19	18.9069	2	1	1	0	0	27	18	17	99	99	0	0	0
8960	1	19	24.2123	3	3	2	1	0	36	10	21	99	99	0	0	0
285	1	21	19.9481	1	3	1	1	0	36	15	17	99	99	0	0	0
311	1	19	22.9481	3	2	1	0	0	21	22	99	99	99	0	0	0
1872	1	27	21.6713	0	3	1	0	0	32	24	10	99	99	0	1	0
2831	1	21	22.4059	2	1	0	0	0	31	15	25	99	99	0	1	0
2365	1	21	20.4294	2	4	3	0	0	30	22	4	25	4	1	1	0
1282	1	23	22.2656	3	3	1	0	0	31	20	15	99	99	0	1	0
1232	0	21	22.0932	2	2	3	0	0	33	20	11	99	99	0	1	0
2837	1	20	30.4218	0	4	1	0	0	40	12	34	99	99	0	0	0
4709	0	19	29.321	0	4	2	0	0	28	17	10	23	10	1	0	0
2889	0	20	40.1235	3	4	1	0	0	24	18	4	99	99	0	0	0
7183	1	22	23.1247	2	3	0	0	0	28	15	28	99	99	0	0	0
5274	1	20	19.3502	4	3	2	0	0	25	11	28	99	99	0	0	0
5215	0	19	18.5879	3	4	2	0	0	17	17	8	99	99	0	0	0
4960	0	21	19.1001	2	4	1	0	0	25	16	15	99	99	0	1	0
5139	1	27	45.7247	0	4	1	0	0	40	13	14	7	1	1	1	0
4095	0	19	18.3655	2	3	0	1	1	10	27	5	21	99	1	0	0
6928	0	19	20.0066	4	2	2	0	0	26	20	3	99	99	0	0	0
4703	0	18	21.2963	3	2	2	0	0	24	26	99	99	99	0	0	0
1670	0	22	19.9277	4	2	3	0	0	31	24	15	99	99	0	0	0
3501	0	18	17.9151	4	4	2	0	0	32	13	27	17	17	1	0	0
7911	0	26	21.4476	2	2	2	0	1	30	18	21	99	99	0	1	0
3935	1	19	21.2245	3	4	3	0	0	16	26	4	99	99	0	1	0
255	0	20	24.9445	3	1	3	1	0	40	18	6	99	99	0	0	0
8645	1	19	18.75	1	2	0	0	0	33	18	11	99	99	0	0	0
5725	0	27	22.0932	2	1	2	0	0	20	24	5	99	99	0	0	0
3397	0	18	21.6049	3	2	0	0	1	41	23	22	99	99	0	0	0
8347	1	20	21.2585	0	4	3	0	1	28	23	27	99	99	0	0	0
5476	1	20	20.7612	4	1	1	0	0	32	13	15	99	99	0	1	0
6551	1	21	21.6713	2	3	0	0	0	30	17	14	99	99	0	1	0
9481	1	20	20.4294	2	3	2	0	0	41	3	36	5	31	1	0	0
9382	1	19	17.9282	4	3	2	0	0	33	19	99	99	99	0	1	0
7055	1	21	19.2336	4	3	1	0	0	35	25	99	99	99	0	1	0
6647	0	19	24.0755	3	4	3	0	1	38	12	24	99	99	0	0	0
5340	1	21	29.7609	1	2	0	0	0	37	12	28	23	13	1	0	0
9039	1	19	13.2118	0	3	1	0	0	31	6	21	99	99	0	0	0
1903	1	23	21.2585	3	1	1	0	0	29	20	23	99	99	0	0	0
4129	1	19	21.7993	3	4	1	0	0	22	21	11	20	3	1	1	0
8771	0	19	32.4074	2	2	2	1	0	22	24	99	99	99	0	0	0
2554	1	19	22.4996	1	2	0	0	0	32	13	15	11	21	1	0	0
4239	0	18	20.7612	3	3	1	0	0	15	25	4	99	99	0	0	0
7058	0	19	24.8356	2	2	0	0	0	27	18	12	99	99	0	0	0
96	0	20	23.3563	4	2	1	0	0	34	22	2	99	99	0	1	0
7826	0	20	20.9024	4	4	2	0	0	37	19	17	99	99	0	1	0
8756	1	22	20.8209	0	2	1	0	0	40	9	99	99	99	0	1	0
3455	0	21	23.3556	1	3	2	1	0	36	12	31	99	99	0	99	0
6903	0	20	19.8839	2	4	2	0	0	36	20	8	99	99	0	1	0
6986	0	22	23.4835	4	2	3	0	0	32	22	99	99	99	0	0	0
989	1	18	22.0386	3	4	1	0	0	19	24	1	99	99	0	0	0
1409	1	26	25.2595	3	4	2	0	0	34	20	29	99	99	0	1	0
2566	1	20	18.75	1	4	0	0	0	17	23	6	25	3	1	0	0
7968	1	19	24.093	4	2	2	0	0	26	22	18	19	13	1	0	0
3801	1	22	21.9363	1	4	1	0	0	27	15	30	99	99	0	0	0
3860	0	19	22.3954	4	2	3	0	0	33	20	8	22	10	1	0	0
8404	0	19	20.7564	4	2	2	0	0	26	23	12	17	29	1	0	0
8053	1	22	22.8571	2	4	1	0	0	21	15	30	8	35	1	1	0
5247	1	22	22.9481	3	4	1	0	1	25	20	1	99	99	0	1	0
4383	1	29	30.0041	3	0	1	0	0	39	8	41	99	99	0	0	0
4672	0	21	27.1669	1	4	1	0	0	44	23	8	23	6	1	0	0
6252	1	19	18.4425	2	3	1	0	1	31	23	99	99	99	0	1	0
8999	1	21	27.7551	2	3	2	1	0	29	21	6	99	99	0	0	0
6713	1	19	20.9042	4	3	2	0	0	26	24	8	99	99	0	1	0
2364	0	20	30.7183	1	4	2	1	0	47	25	3	24	8	1	0	0
6646	0	25	24.9942	4	4	0	0	0	22	16	99	99	99	0	99	0
3054	1	21	19.3792	1	2	2	0	0	36	13	17	11	13	1	1	0
7225	0	19	20.8209	3	3	2	0	0	18	21	14	99	99	0	0	0
3192	1	23	19.9219	3	2	2	1	0	28	10	35	99	99	0	1	0
576	0	19	23.1481	4	1	2	0	0	30	13	6	99	99	0	1	0
857	1	19	18.8092	2	4	0	1	0	46	16	99	99	99	0	1	0
4299	0	18	20.2449	4	3	2	0	0	10	17	6	99	99	0	0	0
7809	1	20	22.0317	0	4	1	0	0	45	13	18	99	99	0	0	0
1875	1	20	23.3091	3	2	0	0	0	39	18	11	99	99	0	0	0
7366	0	21	26.2966	1	4	1	0	0	17	25	3	25	2	1	1	0
6591	1	27	29.7609	2	3	1	0	0	16	7	99	99	99	0	0	0
287	0	29	23.5102	4	4	0	0	0	27	19	10	99	99	0	0	0
4577	1	20	15.917	3	1	0	0	0	37	11	99	99	99	0	0	0
8786	1	26	99	1	3	3	1	0	40	10	32	99	99	0	0	0
2129	0	27	27.4529	1	2	1	1	0	20	17	12	99	99	0	1	0
4272	1	26	18.9069	2	4	0	0	1	27	14	99	99	99	0	1	0
2091	1	23	21.4692	1	2	0	0	0	30	16	24	99	99	0	0	0
6624	0	28	26.5731	0	0	2	0	0	39	13	2	99	99	0	0	0
1152	0	19	26.5731	4	4	0	0	0	18	25	0	99	99	0	0	0
5015	0	26	25.4694	3	2	0	0	0	51	12	23	99	99	0	0	0
3983	0	22	21.875	2	3	0	0	1	25	11	24	99	99	0	0	0
6159	0	20	18.4076	2	3	1	1	0	16	18	20	99	99	0	1	0
1415	1	19	21.551	3	3	0	0	0	24	18	99	99	99	0	0	0
4257	1	19	24.2215	2	3	2	1	1	24	23	6	24	4	1	0	0
8253	0	22	21.085	2	1	2	1	0	33	18	16	99	99	0	0	0
3066	0	20	23.9249	3	2	2	0	0	39	16	17	99	99	0	0	0
556	1	22	18.8707	3	3	0	0	0	27	22	11	99	99	0	1	0
769	0	20	19.4094	3	3	2	0	0	29	23	15	25	13	1	1	0
8002	1	19	23.1084	3	4	2	0	0	22	20	99	99	99	0	1	0
594	0	22	21.3839	3	4	3	0	0	46	27	10	99	99	0	1	0
1472	1	19	39.9187	2	3	1	1	0	45	15	22	99	99	0	0	0
7654	0	18	22.3537	4	4	2	0	0	54	21	5	99	99	0	1	0
4001	0	21	23.6713	1	2	3	0	1	27	17	36	99	99	0	1	0
4002	0	19	22.2222	3	1	1	0	0	18	0	35	99	99	0	0	0
8440	0	20	21.4533	3	2	0	0	0	26	20	6	19	2	1	0	0
293	0	21	26.0146	0	4	2	0	0	25	16	11	99	99	0	1	0
5169	1	19	22.0386	3	4	1	0	0	16	14	99	99	99	0	1	0
5282	1	19	19.9573	3	2	2	0	0	40	15	45	99	99	0	0	0
8198	0	22	29.3878	3	4	1	0	0	35	23	4	99	99	0	0	0
4859	0	19	25.2493	4	4	0	0	0	10	27	17	23	23	1	0	0
2529	0	19	19.8025	4	3	3	0	0	26	25	5	99	99	0	1	0
3841	0	27	23.939	1	4	2	1	0	25	19	5	99	99	0	0	0
1565	0	18	30.3233	2	2	3	0	0	34	15	19	14	16	1	0	0
5315	1	28	20.0155	1	2	1	1	0	56	15	26	99	99	0	1	0
3157	1	22	20.8209	2	2	3	0	0	23	23	8	99	99	0	0	0
6980	0	20	25.4848	4	4	2	0	0	31	21	15	99	99	0	0	0
5683	0	19	21.4346	2	4	0	0	0	30	13	9	99	99	0	0	0
3276	1	21	23.6128	1	2	0	0	0	46	12	24	13	13	1	1	0
6051	1	22	99	1	2	1	0	1	24	18	14	99	99	0	1	0
5426	0	20	29.9836	2	4	1	0	0	24	17	22	99	99	0	0	0
5841	0	18	21.6049	3	1	2	1	0	30	20	6	14	11	1	0	0
8964	0	19	21.0498	3	0	1	0	0	14	15	20	99	99	0	1	0
2562	0	25	28.3675	3	4	2	0	0	13	25	3	27	4	1	0	0
8235	0	18	19.2234	4	3	2	0	0	25	27	1	25	0	1	1	0
7561	0	18	22.1607	1	1	2	0	0	34	14	31	99	99	0	0	0
9071	0	18	20.4529	2	3	2	99	99	33	99	99	99	99	0	99	0
3094	0	22	22.0932	3	4	3	0	0	35	12	18	99	99	0	0	0
4173	1	19	26.5731	1	4	0	0	0	17	27	4	99	99	0	1	0
6266	1	23	22.5827	1	2	0	0	0	40	7	55	99	99	0	0	0
8545	1	19	24.2188	1	4	2	1	0	17	19	12	99	99	0	1	0
161	1	27	22.1003	2	1	1	1	0	23	21	21	21	8	1	1	0
5575	1	22	17.9592	4	2	1	0	0	21	22	13	99	99	0	1	0
2708	1	19	19.8347	4	4	1	0	0	35	27	99	99	99	0	1	0
6191	0	21	19.3906	1	2	3	1	0	51	13	27	99	99	0	0	0
3698	0	24	20.1092	3	1	2	0	0	49	17	8	99	99	0	1	0
4790	1	26	20.3244	3	4	0	0	0	60	9	40	18	14	1	1	0
7767	0	19	21.9713	2	4	1	0	0	36	13	29	99	99	0	0	0
7383	0	19	20.2449	0	4	2	0	0	37	14	15	99	99	0	0	0
7769	1	25	22.8329	2	1	2	1	0	31	19	19	99	99	0	0	0
816	1	19	20.5499	2	1	1	0	0	32	25	6	99	99	0	0	0
4721	0	20	19.8053	3	4	1	0	0	37	21	5	99	99	0	0	0
7059	1	19	17.9592	3	3	1	0	1	41	13	15	99	99	0	1	0
2006	1	26	18.5078	3	2	1	0	0	38	17	12	99	99	0	1	0
2633	1	20	23.03	2	3	2	0	0	30	14	7	99	99	0	0	0
9257	0	18	21.2245	1	3	3	0	0	37	26	1	99	99	0	0	0
1938	1	19	19.3792	2	3	1	0	0	26	25	9	23	4	1	1	0
3948	0	19	23.8884	3	4	1	0	0	16	16	7	99	99	0	1	0
7752	0	21	25.4848	3	2	2	0	0	38	12	99	99	99	0	99	0
7595	0	25	25.464	3	3	2	1	0	31	13	23	99	99	0	0	0
2900	1	31	20.5151	1	3	3	0	1	30	25	10	99	99	0	1	0
4654	0	18	25.1651	3	2	1	0	0	31	18	18	99	99	0	0	0
2479	0	18	24.7365	3	1	2	0	0	28	18	5	18	2	1	1	0
5902	1	19	21.7555	1	4	0	0	0	38	15	29	99	99	0	0	0
9254	1	29	21.1463	3	2	1	0	0	27	17	9	99	99	0	1	0
168	1	19	22.3863	3	3	2	0	0	21	18	14	99	99	0	0	0
30	1	21	20.7476	3	3	2	0	0	22	22	19	99	99	0	0	0
2128	0	21	29.7265	0	3	0	0	0	40	22	3	99	99	0	0	0
7296	0	19	27.7778	2	0	3	0	0	40	20	99	99	99	0	1	0
9441	1	20	21.9899	3	3	0	0	0	44	8	28	99	99	0	1	0
9105	1	20	21.0498	3	2	0	0	0	19	12	21	99	99	0	0	0
84	1	20	21.1553	3	4	1	0	1	27	24	3	27	12	1	1	0
1331	0	18	20.5151	4	4	2	0	0	17	18	99	99	99	0	1	0
4247	1	19	21.9671	3	1	0	0	0	12	22	18	99	99	0	0	0
7434	1	19	16.901	3	3	1	0	0	31	21	22	99	99	0	0	0
1729	1	23	20.3125	0	2	1	1	0	30	13	16	19	16	1	1	0
3611	1	19	19.721	3	2	2	0	0	15	15	22	99	99	0	1	0
3325	0	20	30.3871	1	1	0	0	0	37	9	24	99	99	0	0	0
1733	1	20	21.9713	1	3	0	0	0	39	18	24	99	99	0	1	0
7925	0	21	24.811	4	3	2	0	0	27	26	4	99	99	0	1	0
617	1	21	19.9481	4	2	0	0	0	34	20	16	99	99	0	0	0
3305	0	24	24.3025	3	4	1	0	0	41	26	4	99	99	0	1	0
7910	1	19	41.5225	1	4	2	0	0	39	16	22	10	49	1	1	0
8937	0	19	24.1517	1	2	2	0	0	25	17	12	99	99	0	0	0
9478	0	25	23.5102	4	4	2	0	0	20	18	1	23	9	1	0	0
9214	1	21	23.7332	2	4	0	0	0	19	21	6	99	99	0	0	0
7599	1	20	24.1588	2	1	0	0	0	28	20	12	99	99	0	1	0
8308	1	19	19.5918	3	3	0	0	0	38	22	8	99	99	0	1	0
89	0	27	22.8774	2	1	4	0	0	33	13	20	99	99	0	1	0
6417	1	26	21.7738	0	3	2	0	0	38	23	6	25	5	1	0	0
5492	1	20	20.202	0	4	2	0	0	30	16	11	99	99	0	1	0
1148	0	24	28.1887	0	4	2	1	0	23	15	18	99	99	0	0	0
6826	1	20	19.9744	3	4	1	0	0	19	26	7	99	99	0	1	0
3009	0	19	25.2493	3	1	1	0	0	14	20	9	99	99	0	0	0
2214	0	19	23.9591	1	2	2	1	0	29	17	6	99	99	0	0	0
6595	0	19	20.7756	3	4	2	0	0	28	20	14	19	14	1	0	0
6580	1	25	20.7157	0	2	1	0	0	32	18	14	99	99	0	1	0
2861	1	27	36.3322	0	4	1	0	1	44	11	99	99	99	0	1	0
7841	1	19	17.7154	3	4	1	0	0	20	25	25	99	99	0	1	0
2584	1	21	19.2672	0	2	2	0	1	30	15	24	17	5	1	0	0
5652	0	18	25.9095	3	1	2	0	0	30	22	12	99	99	0	0	0
6260	1	23	29.2969	1	2	3	1	0	21	16	5	99	99	0	1	0
5205	1	19	20.3428	1	3	0	0	0	20	23	12	99	99	0	1	0
2142	1	21	22.3081	1	2	1	0	0	39	13	37	16	34	1	0	0
6850	1	20	22.0386	2	3	1	0	0	30	26	11	99	99	0	1	0
8025	1	21	20.5151	3	3	2	0	0	23	15	8	99	99	0	1	0
8850	1	20	23.1084	2	3	1	0	1	27	15	7	99	99	0	0	0
5110	0	20	24.0741	4	2	2	0	0	28	18	13	99	99	0	0	0
6284	0	18	18.5185	3	3	1	0	0	23	27	2	99	99	0	0	0
9488	0	22	25.2163	3	2	3	0	0	39	16	40	99	99	0	0	0
1664	1	19	21.7776	1	4	1	0	0	16	14	22	22	11	1	0	0
5893	1	21	19.0451	0	3	0	0	0	31	12	40	12	30	1	0	0
3595	0	32	23.5294	4	4	2	1	1	47	6	30	99	99	0	1	0
1279	0	24	27.7389	2	2	3	1	0	36	23	30	99	99	0	1	0
7860	1	22	19.1512	2	4	2	0	1	38	25	6	27	4	1	1	0
2023	0	18	19.0773	1	4	2	0	0	20	16	12	19	8	1	0	0
8547	0	18	25.3815	3	1	1	0	0	34	24	10	99	99	0	1	0
1090	0	21	22.6347	2	4	1	0	0	25	24	99	99	99	0	0	0
4277	1	20	20.5191	3	4	0	0	0	19	18	16	99	99	0	0	0
3844	1	20	20.2865	2	3	2	0	0	19	19	20	18	13	1	0	0
7092	0	18	20.1092	0	4	2	0	0	29	17	21	99	99	0	0	0
7610	1	19	24.9108	3	1	1	0	0	27	18	5	18	9	1	0	0
6763	0	27	20.2812	2	2	0	0	0	36	13	5	99	99	0	1	0
6955	0	20	25.6489	3	2	0	0	0	19	19	11	99	99	0	0	0
8459	0	19	22.2222	4	2	2	0	0	33	17	12	18	12	1	0	0
3763	1	19	36.9321	1	4	1	0	0	46	16	18	99	99	0	1	0
6669	0	18	21.4692	2	4	2	0	0	25	21	14	99	99	0	0	0
2481	1	27	18.424	3	2	3	0	1	27	17	14	99	99	0	1	0
7008	1	24	20.5499	2	2	1	1	0	36	15	9	99	99	0	1	0
5666	1	19	20.9042	4	3	2	0	0	34	20	2	99	99	0	0	0
4913	0	21	22.2222	2	2	1	0	0	16	21	31	99	99	0	0	0
8661	1	19	25.6489	0	4	2	1	0	35	23	99	99	99	0	0	0
4808	0	21	21.5029	0	3	3	1	0	42	18	10	99	99	0	0	0
681	0	18	23.3747	4	4	2	0	0	39	22	15	99	99	0	1	0
7853	0	17	29.7265	1	3	1	0	0	33	13	16	14	31	1	1	0
7584	1	20	25.3815	2	2	2	0	0	34	20	14	99	99	0	0	0
6319	1	22	24.7409	1	3	2	0	0	29	11	33	99	99	0	1	0
6784	1	21	23.3844	2	2	1	1	0	27	14	29	99	99	0	0	0
8242	1	26	17.6309	3	3	3	0	1	27	16	13	99	99	0	1	0
9204	1	19	21.3333	3	2	0	0	0	33	13	20	99	99	0	1	0
422	0	19	18.6736	3	4	1	0	1	38	17	7	19	10	1	1	0
8972	0	19	26.5285	3	4	2	0	0	35	19	10	99	99	0	0	0
6148	1	20	23.6244	3	4	2	1	0	29	15	37	99	99	0	1	0
128	1	21	22.3081	2	1	0	0	0	41	17	99	99	99	0	1	0
2876	0	19	22.3403	4	3	2	0	0	25	24	0	99	99	0	0	0
8636	1	21	21.3578	3	3	3	0	1	38	11	27	11	30	1	0	0
4843	1	19	20.9877	4	3	3	0	1	29	16	12	99	99	0	0	0
9497	1	19	19.4734	1	2	1	1	0	20	22	99	99	99	0	1	0
6213	1	22	26.3702	2	3	2	0	1	37	17	35	99	99	0	0	0
7724	1	22	23.597	3	2	2	1	1	37	16	6	99	99	0	0	0
8172	1	19	19.7055	2	2	1	0	0	22	26	2	27	6	1	1	0
5708	1	19	27.3438	2	2	2	0	0	40	15	16	99	99	0	1	0
6265	1	19	21.0938	3	3	2	0	0	35	25	3	24	8	1	1	0
5762	1	23	21.7079	1	2	2	0	1	26	16	30	99	99	0	1	0
5255	1	26	20.9572	3	2	2	0	0	21	15	9	99	99	0	0	0
4573	1	27	29.3848	4	2	1	0	0	40	18	9	99	99	0	0	0
3095	0	22	22.0932	3	4	3	0	0	25	14	2	99	99	0	0	0
3689	1	20	26.3465	1	4	2	0	0	30	19	24	21	17	1	0	0
1182	1	19	19.4674	3	1	2	0	1	36	10	34	99	99	0	0	0
6199	1	25	19.8347	3	4	1	1	0	18	23	16	99	99	0	1	0
2105	1	23	23.8751	2	4	1	0	0	24	19	8	99	99	0	0	0
7780	1	21	19.487	2	1	2	1	0	37	20	22	99	99	0	0	0
149	0	25	24.2123	2	3	2	0	0	36	17	11	99	99	0	1	0
649	0	19	32.5	2	2	2	1	0	25	10	19	99	99	0	1	0
8690	1	22	19.7055	3	2	1	0	0	34	17	43	99	99	0	1	0
920	0	22	24.858	4	4	4	1	0	31	14	99	99	99	0	0	0
6167	1	19	21.1927	3	3	2	0	0	30	21	11	99	99	0	0	0
4126	1	19	20.9877	2	4	2	0	0	25	25	9	24	11	1	0	0
203	0	20	22.9926	3	1	3	1	0	27	18	18	99	99	0	0	0
472	1	20	22.0932	1	3	0	0	0	24	16	16	99	99	0	0	0
3823	1	19	20.0474	3	2	1	0	0	33	9	28	99	99	0	1	0
2013	0	20	24.4193	2	1	2	0	0	36	18	9	99	99	0	0	0
3060	0	26	19.4094	0	1	1	0	1	31	9	15	99	99	0	0	0
714	1	22	21.6713	2	1	3	0	1	22	3	99	99	99	0	0	0
7467	0	26	26.0276	3	4	3	0	1	10	26	1	99	99	0	0	0
4279	1	22	22.4082	3	2	1	0	0	17	21	8	99	99	0	1	0
5749	0	20	21.2245	4	0	0	0	0	25	12	99	99	99	0	0	0
667	1	31	18.5185	0	0	1	1	0	25	12	19	99	99	0	1	0
4916	0	20	20.1092	2	4	2	0	0	38	14	21	12	20	1	1	0
8210	1	19	20.4529	3	2	2	0	0	18	20	7	18	5	1	0	0
3160	1	20	20.8611	4	4	0	0	0	17	18	99	99	99	0	0	0
5151	0	18	20.2336	3	2	2	0	0	31	10	47	11	99	1	1	0
7066	1	19	20.5714	2	3	2	0	1	27	15	16	99	99	0	1	0
2347	0	21	24.2513	4	3	2	0	1	36	23	7	27	5	1	1	0
4120	0	19	20.0177	1	4	2	1	0	30	21	20	99	99	0	1	0
7846	0	17	21.6049	1	3	0	0	0	20	20	8	99	99	0	0	0
4344	1	20	23.1084	1	3	1	0	0	10	25	14	99	99	0	1	0
642	1	20	19.0311	0	4	0	0	0	22	22	28	18	16	1	1	0
7596	0	24	24.2215	3	2	2	0	0	29	21	8	99	99	0	0	0
5486	1	19	24.1633	4	3	3	0	1	30	19	16	99	99	0	0	0
9077	1	21	20.5499	3	2	4	0	0	25	17	30	99	99	0	1	0
5493	0	22	21.1327	1	4	3	1	1	43	10	41	99	99	0	0	0
6556	1	24	19.2277	2	1	2	0	0	46	12	22	99	99	0	0	0
8334	0	20	21.3669	3	3	2	0	0	26	16	7	17	4	1	0	0
7382	1	20	25.7117	3	3	1	0	0	20	22	3	23	2	1	1	0
3101	1	22	20.202	2	3	0	0	0	58	20	1	99	99	0	0	0
9290	0	22	24.5435	4	3	2	0	0	24	18	8	99	99	0	1	0
3645	1	19	25.462	3	4	2	0	0	24	24	9	99	99	0	0	0
2399	0	19	20.5128	3	3	2	0	0	35	15	14	99	99	0	1	0
6898	0	21	23.1206	2	3	0	0	0	33	24	12	19	10	1	0	0
5978	0	22	19.1512	1	3	2	1	1	37	9	30	99	99	0	1	0
543	1	19	19.721	3	3	2	0	0	28	18	10	99	99	0	1	0
8679	1	21	19.8413	2	4	1	1	0	34	25	12	99	99	0	0	0
101	1	19	17.7832	4	3	1	0	0	29	17	20	99	99	0	1	0
4508	1	22	20.227	1	2	2	0	0	29	18	9	21	5	1	1	0
8368	1	21	22.6562	2	2	1	0	0	28	25	6	99	99	0	1	0
8703	0	32	24.3375	3	4	1	0	0	27	11	38	99	99	0	1	0
6632	0	20	22.6757	3	3	1	0	0	23	15	8	99	99	0	0	0
8669	0	18	20.3712	3	3	2	0	0	18	27	99	99	99	0	0	0
4930	1	20	21.3382	3	1	1	0	0	40	19	99	99	99	0	0	0
91	1	21	22.2063	0	4	0	0	1	29	16	44	14	26	1	0	0
1222	1	20	22.3435	3	1	2	0	0	20	27	4	99	99	0	1	0
5388	0	19	19.9445	1	3	0	0	0	26	22	2	24	2	1	0	0
2415	1	19	21.2585	2	4	1	0	1	15	22	5	99	99	0	0	0
3905	1	23	42.3611	2	4	1	0	1	20	24	9	99	99	0	1	0
3614	1	21	19.2526	2	4	3	0	0	20	25	3	99	99	0	1	0
4331	1	19	19.8352	3	3	0	0	0	32	23	14	26	99	1	0	0
5729	0	28	28.9051	1	2	1	0	0	39	14	19	99	99	0	1	0
6095	0	18	24.4898	3	4	3	0	0	24	19	5	99	99	0	0	0
8616	0	28	28.3675	3	3	1	0	0	28	9	25	99	99	0	0	0
1043	1	24	21.4533	3	2	0	0	0	33	12	22	99	99	0	1	0
1777	1	27	28.6851	2	4	2	0	0	29	17	11	18	18	1	0	0
3563	0	19	23.467	4	2	2	0	0	18	23	8	24	2	1	0	0
3700	1	19	20.0796	4	2	2	0	0	27	20	5	99	99	0	0	0
218	1	19	20.7008	2	4	2	0	0	34	16	24	99	99	0	1	0
9228	1	27	21.875	2	4	2	0	0	32	22	4	99	99	0	1	0
8915	1	20	20.0474	4	3	0	0	1	35	18	9	23	26	1	1	0
6675	0	21	24.187	2	3	1	0	0	11	19	4	99	99	0	1	0
5854	1	20	24.3375	1	1	1	1	0	42	10	22	10	51	1	0	0
7412	0	20	28.2933	2	3	3	1	0	39	21	12	99	99	0	1	0
2092	0	19	22.3537	2	1	0	0	0	41	17	12	17	16	1	0	0
5499	1	19	20.5693	3	2	2	0	0	23	18	25	99	99	0	1	0
1460	1	23	21.2183	1	2	3	1	1	30	22	50	99	99	0	0	0
575	1	19	21.9899	3	3	1	0	0	19	27	0	99	99	0	0	0
5101	1	19	19.3821	2	2	2	0	0	30	15	27	99	99	0	1	0
5679	1	19	23.3067	0	1	0	0	0	21	27	1	25	99	1	1	0
6088	0	20	19.5354	2	4	3	0	0	37	14	23	99	99	0	0	0
5241	1	20	18.1787	0	3	1	1	0	28	24	10	99	99	0	0	0
8780	0	21	29.2184	2	4	2	1	0	16	19	5	99	99	0	1	0
6823	1	20	20.0796	3	3	1	0	0	17	25	99	99	99	0	0	0
1104	1	21	29.4076	4	0	0	1	1	35	16	11	99	99	0	1	0
6255	1	23	21.7181	2	4	3	1	0	16	23	9	22	1	1	0	0
9320	1	19	18.424	4	3	2	0	0	18	17	10	99	99	0	0	0
1454	1	28	26.5731	0	4	1	1	0	22	15	21	99	99	0	1	0
2637	1	21	21.3382	3	1	4	1	1	21	12	34	99	99	0	1	0
9234	0	18	21.2245	3	4	1	0	0	28	20	4	20	9	1	0	0
3949	0	21	19.8839	4	2	1	0	0	25	22	0	17	14	1	0	0
525	1	19	20.9366	4	2	2	0	0	27	22	9	18	20	1	1	0
5707	1	22	22.1297	3	2	1	0	0	34	15	24	18	17	1	1	0
5299	1	19	21.6049	3	1	2	0	0	29	16	5	18	11	1	1	0
5381	0	20	18.5185	1	4	0	0	0	28	13	24	99	99	0	0	0
3442	0	21	27.4529	3	1	2	1	0	34	12	23	99	99	0	0	0
5484	0	18	21.6049	1	4	1	0	1	36	19	99	99	99	0	0	0
780	0	19	23.5294	1	4	2	0	0	52	21	10	99	99	0	0	0
8377	1	21	20.4152	3	3	2	0	0	20	25	8	24	6	1	1	0
3425	1	20	25.0593	3	2	1	0	0	28	14	8	11	17	1	0	0
6160	1	20	18.1252	0	2	0	0	0	12	26	7	99	99	0	0	0
3512	1	19	17.3611	1	4	1	0	1	23	21	7	99	99	0	0	0
7965	0	19	24.0741	3	3	3	1	0	29	21	7	99	99	0	1	0
7123	1	27	19.7777	4	2	1	0	1	42	17	37	99	99	0	1	0
9532	1	20	19.047	1	1	0	0	0	42	14	34	99	99	0	0	0
1226	0	19	28.9647	4	4	0	0	0	24	20	19	99	99	0	0	0
4416	1	22	18.3768	2	2	1	0	0	16	26	99	99	99	0	1	0
688	0	19	19.7239	1	2	2	0	0	38	24	10	99	99	0	0	0
545	0	19	21.1007	3	4	2	0	0	43	19	12	99	99	0	1	0
4059	0	25	18.1138	1	2	0	0	0	24	13	18	9	23	1	0	0
1884	1	20	19.1327	3	3	2	1	1	37	18	22	99	99	0	1	0
1527	1	19	21.2585	4	2	2	0	1	43	26	15	22	13	1	0	0
2937	0	29	26.2188	2	3	2	0	0	25	20	4	99	99	0	0	0
3067	0	19	22.1526	4	2	2	0	0	29	23	6	99	99	0	0	0
3255	1	25	24.093	2	1	3	0	0	34	14	45	99	99	0	1	0
6229	1	22	17.8565	4	2	0	0	1	40	10	40	11	43	1	0	0
479	1	25	21.83	2	2	1	0	0	33	15	99	99	99	0	1	0
7536	1	19	28.4055	1	4	2	0	0	23	20	14	99	99	0	1	0
5424	1	19	23.03	3	2	2	0	1	17	18	14	99	99	0	1	0
7090	1	23	22.6562	2	3	1	1	1	19	21	12	99	99	0	1	0
3697	0	22	18.1138	0	2	3	1	0	44	11	21	99	99	0	1	0
7858	1	19	20.8086	0	3	3	1	1	36	8	26	99	99	0	1	0
7868	0	19	16.8683	2	3	2	0	0	28	20	1	99	99	0	0	0
1553	0	19	25.2493	2	2	3	0	0	25	23	5	99	99	0	1	0
8294	0	19	18.5185	4	4	0	0	0	38	23	22	19	16	1	0	0
5971	1	23	22.0317	2	3	2	0	0	33	26	7	27	7	1	0	0
7180	0	27	30.1896	1	3	2	0	0	30	9	40	99	99	0	1	0
2020	1	24	21.7181	1	3	1	1	0	36	15	20	99	99	0	0	0
9196	1	19	20.6852	2	2	1	0	1	28	18	11	99	99	0	1	0
932	1	21	36.4299	3	4	2	1	0	33	11	27	99	99	0	0	0
4340	1	20	18.1252	3	2	1	1	0	32	16	15	99	99	0	0	0
8660	0	21	21.3669	3	3	2	0	0	31	22	8	99	99	0	0	0
3957	1	21	20.0617	2	3	1	0	0	25	19	25	99	99	0	1	0
553	1	21	23.0518	1	1	2	1	0	32	13	6	99	99	0	1	0
8692	1	20	17.301	1	1	1	0	0	43	12	16	99	99	0	0	0
6606	1	25	21.0498	3	3	0	0	0	13	20	5	99	99	0	0	0
1721	1	21	20.2449	3	3	0	0	0	42	23	4	99	99	0	1	0
613	1	19	25.0762	1	3	1	1	0	30	17	18	16	16	1	0	0
5951	0	24	20.5191	1	3	0	0	0	39	14	32	99	99	0	0	0
2742	0	18	24.8356	2	4	3	0	0	40	15	14	17	24	1	1	0
4632	0	19	19.6555	2	3	4	1	0	39	18	9	14	17	1	1	0
7259	1	21	22.4913	0	3	2	0	0	30	13	24	99	99	0	99	0
8942	1	19	20.202	3	3	1	0	0	39	14	12	99	99	0	1	0
6510	0	21	23.1241	3	2	3	1	1	34	17	18	99	99	0	1	0
9063	1	20	21.2183	3	3	1	0	1	25	10	18	5	30	1	1	0
347	0	19	23.9133	3	2	1	0	0	26	18	29	13	15	1	1	0
944	0	20	27.4691	4	1	1	1	0	35	8	30	99	99	0	1	0
607	0	27	21.9138	3	4	3	1	0	43	14	18	99	99	0	0	0
7422	0	19	21.7877	0	4	2	1	0	36	26	3	99	99	0	1	0
2503	1	20	23.03	2	1	2	0	0	32	25	7	99	99	0	1	0
8248	1	19	20.984	4	3	0	0	0	22	14	99	99	99	0	0	0
1811	1	26	17.7154	1	2	1	0	0	20	10	15	99	99	0	0	0
2109	0	26	24.0997	4	4	1	1	0	26	20	4	99	99	0	0	0
1635	1	20	22.2222	2	3	1	0	0	30	21	9	14	18	1	1	0
535	1	19	21.9138	2	2	3	1	0	29	22	23	22	26	1	0	0
1413	0	36	21.6049	3	4	2	1	1	30	22	13	99	99	0	0	0
7287	1	23	21.8871	2	3	3	1	1	32	14	13	99	99	0	1	0
2820	0	19	24.5351	0	3	2	1	0	23	12	99	99	99	0	0	0
2921	1	21	30.8463	2	3	0	0	0	50	0	99	99	99	0	0	0
1738	1	21	24.4646	1	3	1	0	1	38	17	8	99	99	0	1	0
643	0	30	25.0829	4	4	3	1	0	25	23	8	99	99	0	1	0
7140	1	22	26.6728	2	4	1	0	0	41	18	18	99	99	0	0	0
7304	0	22	29.708	1	1	1	1	0	40	11	16	99	99	0	0	0
7144	1	19	22.4996	4	2	1	0	0	32	17	22	19	19	1	1	0
3699	0	20	18.8272	2	4	1	0	0	38	16	7	99	99	0	1	0
7649	0	20	22.694	4	2	0	0	0	14	22	8	99	99	0	1	0
1627	0	18	24.811	3	3	1	0	0	29	21	5	99	99	0	0	0
9551	1	21	25.5102	3	2	0	1	0	25	19	12	99	99	0	0	0
8598	1	19	24.0238	3	3	2	0	0	20	13	10	99	99	0	0	0
6938	1	19	21.4844	0	3	0	0	1	36	15	28	99	99	0	0	0
1255	0	19	21.0373	4	2	2	0	0	40	27	10	99	99	0	1	0
7063	1	20	18.5185	3	2	1	0	0	34	18	13	99	99	0	1	0
7617	0	26	26.8809	0	3	3	0	0	39	23	4	99	99	0	1	0
5828	0	21	23.8088	4	4	1	0	0	31	26	99	99	99	0	0	0
2513	1	21	17.4406	1	3	2	0	0	39	13	99	99	99	0	0	0
8413	1	20	24.4646	3	3	3	1	0	30	23	99	99	99	0	1	0
8108	1	19	25.1532	2	2	0	1	0	48	24	8	99	99	0	0	0
4212	1	23	22.3081	2	4	2	0	0	33	18	11	99	99	0	1	0
7514	1	19	19.487	2	2	3	0	0	24	22	7	24	8	1	1	0
3154	1	19	24.7676	1	1	0	1	0	20	16	15	99	99	0	0	0
830	0	19	20.7476	2	4	1	0	0	23	17	10	99	99	0	0	0
4150	0	20	25.6612	3	1	2	0	0	48	9	23	99	99	0	1	0
8949	1	19	26.4236	2	2	2	0	0	29	17	5	99	99	0	0	0
8855	1	28	24.4473	2	4	2	1	0	32	20	10	19	9	1	0	0
5427	0	20	24.9307	1	2	0	0	0	30	18	10	99	99	0	1	0
7823	0	18	17.6745	3	2	4	1	1	20	27	21	99	99	0	0	0
368	0	20	24.2513	3	2	2	1	0	30	18	21	99	99	0	0	0
2538	1	23	20.0796	1	1	0	0	0	20	5	99	99	99	0	0	0
4900	1	26	19.5312	2	2	0	0	0	32	18	15	99	99	0	1	0
8630	1	22	24.4646	3	3	2	0	0	20	20	15	99	99	0	0	0
9466	1	25	23.7118	0	3	0	0	0	35	21	9	99	99	0	1	0
9211	0	27	25.1278	3	4	0	0	0	27	20	99	99	99	0	0	0
7995	0	22	30.8642	2	3	2	0	0	24	14	15	99	99	0	0	0
6907	0	24	23.7812	3	4	3	0	0	30	18	42	99	99	0	0	0
7052	1	22	24.6904	3	1	0	0	0	25	11	24	99	99	0	1	0
566	1	20	20.7967	3	4	2	0	0	21	15	19	99	99	0	1	0
1433	1	19	21.7993	0	4	3	1	1	41	3	28	99	99	0	0	0
1882	1	20	29.0174	2	2	1	0	0	20	26	8	99	99	0	1	0
6498	0	21	20.4529	2	1	2	0	1	29	19	8	99	99	0	0	0
9463	1	19	19.5312	4	2	1	0	0	36	19	8	99	99	0	0	0
7097	1	20	19.5312	0	2	0	0	0	28	18	5	99	99	0	1	0
897	0	19	21.551	2	4	4	1	0	37	20	10	99	99	0	0	0
9094	0	19	23.5457	4	3	0	0	0	22	24	4	21	6	1	1	0
6645	1	19	33.8736	0	4	2	1	0	47	16	31	10	15	1	0	0
2815	1	19	18.424	2	3	2	0	0	30	19	99	99	99	0	1	0
879	1	22	21.1073	3	3	1	0	0	17	18	13	99	99	0	1	0
5414	0	18	33.9506	3	2	3	1	0	36	11	35	99	99	0	0	0
3044	1	21	18.6851	2	2	2	1	0	33	26	15	99	99	0	1	0
2830	1	21	19.433	3	2	1	0	0	30	15	6	99	99	0	0	0
1285	0	18	22.7434	2	4	1	0	0	26	20	15	22	17	1	1	0
697	1	19	18.7783	3	1	2	1	0	34	20	8	99	99	0	1	0
3108	0	21	24.6914	4	1	2	0	0	23	19	11	99	99	0	0	0
8001	1	25	23.4375	4	2	1	0	0	29	17	8	99	99	0	0	0
5821	1	19	17.9931	1	2	0	0	0	34	23	6	99	99	0	1	0
4805	1	19	25.0593	2	2	3	1	1	28	19	9	99	99	0	1	0
3290	0	20	19.4943	0	3	0	0	1	27	18	14	25	12	1	1	0
725	1	19	19.7232	4	4	3	1	0	32	16	11	99	99	0	0	0
1297	0	19	22.8774	2	1	1	0	0	31	24	0	99	99	0	0	0
2654	0	24	24.7843	2	3	4	1	0	42	18	39	99	99	0	0	0
2570	1	19	27.6817	2	1	1	1	0	25	18	0	99	99	0	1	0
5188	1	23	21.0077	2	2	2	0	0	23	17	9	22	9	1	1	0
2719	1	19	29.6665	2	3	2	1	1	35	12	99	99	99	0	0	0
7511	0	19	19.8839	2	1	3	1	0	31	21	11	99	99	0	0	0
8388	0	20	28.0816	1	0	0	0	0	36	11	28	99	99	0	0	0
5938	0	18	21.22	2	1	2	0	0	22	19	1	99	99	0	0	0
6181	1	28	29.0174	1	1	1	1	0	30	12	30	99	99	0	1	0
3541	0	20	25.1953	3	4	2	0	0	31	27	5	24	3	1	1	0
3129	1	20	22.5981	2	4	2	0	0	11	27	7	99	99	0	1	0
3446	0	20	26.2346	3	1	0	0	0	27	21	3	99	99	0	1	0
8485	1	23	27.4406	1	3	2	0	0	27	18	32	99	99	0	1	0
4650	0	20	22.9819	2	4	1	1	0	41	15	18	99	99	0	1	0
9294	0	25	22.6347	3	4	2	0	0	37	19	6	20	4	1	1	0
9390	0	19	22.8571	3	2	0	0	0	21	15	99	17	15	1	99	0
3115	0	19	22.3958	2	3	0	0	0	36	26	21	99	99	0	0	0
4087	1	19	21.1927	1	2	0	0	0	29	12	29	99	99	0	1	0
7377	1	25	18.9388	0	0	0	0	0	10	0	0	99	99	0	0	0
3078	0	19	20.4511	3	2	2	0	0	36	25	14	99	99	0	1	0
378	0	22	19.3772	0	4	2	1	0	36	15	14	99	99	0	1	0
2424	1	19	33.2986	2	3	1	1	0	36	16	14	99	99	0	1	0
4006	1	20	20.4467	3	2	0	0	0	22	18	9	99	99	0	1	0
2443	1	21	17.9688	0	3	0	0	0	30	19	18	22	19	1	0	0
1981	1	19	21.4533	4	2	1	0	0	11	21	7	13	24	1	1	0
6644	0	19	21.5559	3	4	1	0	0	19	25	3	99	99	0	1	0
8362	0	19	20.1562	4	1	2	0	0	20	22	3	99	99	0	0	0
7265	1	19	19.9219	3	4	2	0	0	28	12	30	99	99	0	1	0
6160	1	21	18.8092	0	3	0	0	0	14	25	3	99	99	0	0	0
4996	1	20	22.8329	3	4	0	0	1	24	24	18	99	99	0	1	0
4263	0	19	24.0493	1	4	1	0	0	38	15	99	99	99	0	0	0
1590	0	21	23.1206	3	3	0	0	1	18	21	20	99	99	0	1	0
6015	0	24	21.0373	0	3	3	1	0	41	18	21	99	99	0	1	0
1030	0	21	25.1063	2	2	3	1	0	34	25	4	99	99	0	0	0
8173	1	19	19.9594	3	3	0	0	0	22	15	18	10	15	1	1	0
3701	0	24	25.6173	3	3	0	0	0	40	17	10	99	99	0	1	0
3685	0	22	99	1	2	0	0	0	34	24	99	99	99	0	0	0
9177	1	21	22.2041	3	2	2	0	0	28	18	16	99	99	0	1	0
6558	1	21	26.0375	1	1	1	0	0	37	16	19	16	18	1	0	0
4447	1	19	24.6914	0	4	1	0	0	21	11	23	12	18	1	0	0
2201	1	19	25.7117	0	4	0	0	1	30	19	8	22	9	1	0	0
492	1	19	21.9713	4	4	1	0	0	23	26	2	99	99	0	0	0
8251	0	21	24.7245	3	1	1	0	0	27	24	99	99	99	0	1	0
6246	0	20	22.0932	0	2	2	0	0	23	18	8	99	99	0	1	0
5285	1	19	21.2585	2	4	1	0	0	40	19	2	99	99	0	0	0
629	1	23	23.03	3	4	1	0	1	25	19	10	99	99	0	0	0
7986	0	20	21.2245	3	1	3	0	0	28	26	3	26	9	1	0	0
7264	0	18	24.0741	4	3	2	0	0	25	25	99	99	99	0	1	0
6075	1	19	24.8016	3	4	2	0	0	36	18	12	99	99	0	1	0
7924	0	26	24.9836	0	1	1	0	0	40	23	0	99	99	0	1	0
5434	1	25	23.1481	4	3	2	1	1	41	19	12	99	99	0	0	0
130	0	19	23.7022	1	2	0	0	0	14	26	2	99	99	0	0	0
4448	1	20	20.8086	2	4	2	0	0	38	18	17	99	99	0	1	0
2431	0	24	25.1063	3	2	2	0	0	41	19	32	99	99	0	1	0
1650	0	20	21.8277	2	3	2	0	0	34	22	7	99	99	0	0	0
7941	0	18	25.1651	3	4	3	1	0	32	24	6	24	6	1	0	0
2982	1	19	18.424	1	2	0	0	1	25	17	12	21	12	1	1	0
194	1	21	20.7008	2	4	2	0	1	35	11	10	99	99	0	1	0
9421	0	19	25.1474	4	1	1	1	0	32	22	50	99	99	0	0	0
3031	0	19	20.3712	3	1	1	0	0	29	26	5	99	1	1	1	0
372	1	19	18.5911	2	2	1	0	0	33	17	12	99	99	0	1	0
6609	0	20	19.6232	2	3	2	0	1	29	20	10	99	99	0	1	0
1823	0	21	24.2803	4	4	2	0	0	22	25	5	22	4	1	1	0
3077	1	20	21.8871	2	1	3	0	0	38	12	15	99	99	0	0	0
7952	1	19	22.3081	3	4	3	0	1	32	17	10	99	99	0	0	0
4591	1	20	23.4236	0	2	0	0	0	24	27	99	99	99	0	1	0
4877	1	20	19.5717	0	4	2	0	0	15	17	23	23	14	1	1	0
4306	0	18	21.7776	3	4	3	0	0	27	20	1	99	99	0	0	0
5147	1	21	23.4375	0	3	2	0	0	35	7	29	99	99	0	0	0
7126	0	18	20.8756	3	1	0	0	0	15	18	16	99	99	0	0	0
875	1	19	19.4932	3	1	2	0	0	14	25	4	99	99	0	0	0
531	1	19	20.5499	3	2	2	0	0	32	23	99	99	99	0	0	0
8436	1	19	19.8347	3	2	2	0	0	32	17	7	20	7	1	1	0
5578	0	28	22.4082	3	2	1	0	0	47	9	13	99	99	0	0	0
7651	0	24	22.8194	2	1	2	0	0	25	27	1	99	99	0	1	0
6588	0	19	34.6861	3	2	1	0	0	29	16	9	99	99	0	0	0
1342	1	22	30.8642	3	4	2	0	0	34	20	13	13	26	1	1	0
8602	0	21	21.0373	2	4	1	1	0	37	18	99	99	99	0	0	0
9552	1	20	19.052	4	2	3	0	0	27	20	14	99	99	0	0	0
6293	0	21	21.3859	2	1	0	0	0	30	16	12	99	99	0	0	0
3091	1	20	17.5771	3	2	0	0	1	23	23	10	21	9	1	1	0
6605	1	19	24.4646	4	3	2	0	0	20	20	10	99	99	0	1	0
6507	0	22	25.4017	1	3	0	0	1	43	8	21	99	99	0	1	0
3208	1	19	20.7612	1	3	0	0	1	25	10	19	18	16	1	0	0
2995	1	21	20.3074	2	2	0	0	0	30	12	13	99	99	0	0	0
6883	0	20	21.3669	1	2	1	0	0	39	12	26	99	99	0	0	0
4092	1	20	21.4844	1	3	0	0	0	26	24	15	99	99	0	0	0
501	0	19	19.0311	3	1	2	0	0	21	26	4	99	99	0	0	0
5230	0	19	24.4898	2	2	0	1	1	37	13	34	99	99	0	0	0
7966	0	19	21.7181	4	3	2	0	0	24	12	14	99	99	0	0	0
6584	0	19	22.3435	4	2	2	1	0	35	22	11	18	9	1	0	0
2631	1	20	19.1327	2	2	2	0	0	16	23	5	99	99	0	0	0
5789	0	27	30.9207	1	3	2	0	0	20	23	99	99	99	0	1	0
4963	0	19	25.6612	4	1	2	0	0	28	22	7	99	99	0	1	0
2990	1	21	24.8971	3	4	2	1	1	36	15	99	99	99	0	0	0
5151	0	18	20.2336	4	1	2	0	0	30	7	99	99	99	0	99	0
7168	0	18	24.4857	0	4	2	1	0	41	8	99	99	99	0	1	0
7276	1	20	21.4844	1	2	2	0	0	16	17	32	99	99	0	0	0
628	0	22	25.7276	3	2	2	0	0	26	22	7	99	99	0	0	0
2116	0	25	27.6361	1	2	2	0	0	26	22	4	99	99	0	1	0
8325	0	19	20.0474	3	3	2	0	1	29	19	28	99	99	0	0	0
2789	0	21	24.1633	2	4	3	1	1	44	8	44	21	28	1	0	0
5172	1	20	21.4109	4	4	1	0	0	41	14	14	21	5	1	1	0
4690	1	22	20.6193	2	2	2	0	0	35	15	14	99	99	0	1	0
7108	1	20	17.6471	1	0	1	0	1	60	6	42	5	99	1	0	0
3889	1	26	19.4708	3	4	2	0	0	17	26	1	99	99	0	0	0
5348	0	18	18.5992	3	1	2	0	0	37	24	2	19	7	1	0	0
2899	1	23	21.2245	1	4	2	1	0	18	22	3	99	99	0	1	0
7477	1	20	21.7079	4	2	0	0	0	35	15	27	99	99	0	0	0
6643	0	21	23.1481	1	0	2	1	0	23	24	6	99	99	0	1	0
6557	1	20	18.6851	4	1	0	0	0	23	18	23	18	4	1	0	0
9012	0	22	23.9869	1	3	0	0	0	18	15	21	99	99	0	1	0
2000	1	23	20.7008	1	1	1	0	0	23	21	9	99	99	0	1	0
6078	1	19	22.3863	4	2	2	0	0	23	19	12	18	8	1	1	0
9389	0	22	19.708	3	4	1	0	1	20	18	6	99	99	0	0	0
9086	1	22	21.0077	2	3	1	0	0	27	21	12	99	99	0	1	0
7067	1	19	26.5338	3	3	1	0	0	24	13	99	99	99	0	0	0
5577	0	18	24.3025	3	2	0	0	0	21	21	22	99	99	0	0	0
8779	1	21	24.2215	2	2	2	1	0	20	14	12	15	27	1	0	0
6172	1	21	26.8274	0	3	2	0	1	12	27	7	99	99	0	0	0
8273	1	19	17.9931	2	4	2	0	0	27	19	11	99	99	0	0	0
6667	0	19	23.3887	2	4	3	0	0	43	23	3	99	99	0	1	0
8548	1	22	22.5466	2	4	1	0	0	27	20	8	99	99	0	1	0
1401	1	19	20.9573	1	2	0	0	0	20	16	99	99	99	0	1	0
2172	1	21	18.7305	3	4	2	0	0	29	15	24	99	99	0	1	0
5741	1	21	24.1633	4	2	0	0	0	28	21	2	99	99	0	1	0
7978	1	20	19.9184	3	3	2	0	0	24	14	23	99	99	0	0	0
5398	0	19	20.0851	0	2	2	0	0	30	13	99	99	99	0	0	0
6384	0	19	20.5151	3	1	0	0	0	17	21	1	99	99	0	1	0
4147	1	22	20.5714	3	0	2	1	1	30	19	18	99	99	0	1	0
8393	1	26	24.5089	3	3	2	0	0	40	8	41	0	49	1	1	0
937	0	19	22.5981	4	2	0	1	0	25	25	13	99	99	0	0	0
8763	1	19	17.9982	0	4	3	1	0	28	12	16	99	99	0	0	0
2934	1	25	21.2306	3	2	0	0	0	35	12	12	99	99	0	0	0
6576	0	20	27.1527	2	2	2	1	1	40	14	99	99	99	0	0	0
5303	1	20	20.5693	0	1	1	0	0	28	15	15	99	99	0	1	0
8408	1	21	20.5693	3	2	0	0	0	16	2	99	99	99	0	0	0
1836	1	20	21.6128	1	3	2	0	0	26	21	9	25	5	1	1	0
4400	0	28	26.8406	3	4	2	0	0	30	25	7	99	99	0	0	0
3075	0	27	21.6216	2	3	2	0	0	24	18	10	99	99	0	99	0
748	1	18	20.3125	2	4	2	0	0	20	23	7	99	99	0	0	0
9510	1	19	19.5312	2	3	2	0	0	49	0	51	99	99	0	1	0
7401	1	23	22.4913	4	2	2	0	0	22	19	7	99	99	0	1	0
8832	0	20	22.8395	3	2	2	1	0	22	20	15	99	99	0	0	0
4385	1	19	20.4783	2	2	2	0	0	28	19	6	99	99	0	1	0
568	0	27	21.7456	1	2	2	1	0	34	13	24	99	99	0	1	0
341	0	19	23.5883	1	4	0	0	0	23	17	99	99	99	0	0	0
2260	1	21	19.1512	4	4	1	0	0	37	12	13	16	13	1	1	0
8094	0	25	26.0617	3	1	0	0	0	28	23	4	99	99	0	0	0
8828	1	19	21.3675	3	1	0	0	0	46	22	0	99	99	0	1	0
9502	1	21	23.03	3	2	2	0	0	30	17	27	99	99	0	1	0
7175	1	27	26.2188	1	2	0	0	0	38	14	20	99	99	0	0	0
9005	0	21	23.9912	4	4	3	0	0	20	26	7	99	99	0	1	0
4456	1	24	18.1449	2	2	2	0	0	36	17	20	99	99	0	1	0
8162	1	21	21.7994	3	3	2	0	1	17	13	8	99	99	0	1	0
4131	1	19	22.8374	3	1	1	0	0	30	13	13	99	99	0	1	0
3450	1	21	20.1956	0	0	0	1	0	28	20	11	99	99	0	0	0
8070	0	26	99	3	4	3	0	0	30	24	3	99	99	0	0	0
447	0	20	22.6422	2	3	1	1	0	38	11	27	99	99	0	1	0
6143	0	33	22.5981	1	3	1	0	1	42	14	27	99	99	0	1	0
7894	1	19	21.6333	3	4	2	0	0	16	18	7	99	99	0	0	0
1387	0	19	22.0932	3	4	3	1	0	34	22	20	99	99	0	1	0
4794	1	24	23.6686	3	2	2	0	0	42	16	31	99	99	0	1	0
9447	0	19	23.8498	4	3	2	1	0	28	18	99	99	99	0	99	0
2096	1	21	23.3067	2	3	1	0	1	34	9	41	99	99	0	1	0
3272	1	20	22.7244	1	3	1	0	0	28	21	8	99	99	0	0	0
7298	1	21	29.7265	1	3	3	1	0	42	99	99	99	99	0	99	0
6042	1	19	21.4692	3	2	2	1	0	20	25	11	99	99	0	1	0
518	1	20	22.4996	2	3	2	0	1	29	15	99	99	99	0	0	0
1173	0	30	29.8394	2	1	1	1	0	34	6	37	99	99	0	1	0
2025	0	21	20.9371	3	1	2	1	0	29	23	11	99	99	0	0	0
7980	1	19	23.04	4	1	0	0	0	31	17	30	23	99	1	1	0
3064	1	19	24.0346	0	1	0	0	0	35	15	25	99	99	0	0	0
5879	0	19	24.6755	2	3	1	0	1	24	22	12	99	99	0	1	0
383	1	20	22.5306	3	4	1	0	0	37	18	11	14	19	1	0	0
[truncated: 3,819 more rows]
